# Supplementary material for: Cell death-related signature genes: risk-predictive biomarkers and potential therapeutic targets in severe sepsis
Source: Front Med (Lausanne). 2025 May 30;12:1577203. doi: 10.3389/fmed.2025.1577203 (PMC12163320; doi:10.3389/fmed.2025.1577203)
Supplement: Supplementary file 1 [file Table_1.xlsx]

## Sheet: Sheet1
Cell death genes
AAT1
AATBC
AATF
ABCA2
ABCB1
ABCB9
ABCC1
ABCG2
ABHD2
ABHD4
ABL1
ABL2
ACAA2
ACACA
ACADSB
ACAN
ACE
ACE2
ACER2
ACHE
ACIN1
ACKR3
ACO1
ACOT1
ACP2
ACP5
ACSF2
ACSL1
ACSL3
ACSL4
ACSL5
ACSL6
ACTA1
ACTA2
ACTA2-AS1
ACTB
ACTC1
ACTN2
ACVR1B
ADA2
ADAM10
ADAM17
ADAMTS2
ADAMTS9-AS2
ADAMTSL2
ADAMTSL4
ADAR
ADCY10
ADGRE2
ADGRG1
ADIPOQ
ADORA1
ADORA2A
ADORA2B
ADORA3
ADPRHL2
ADPRS
ADRA1A
ADRB2
ADRB3
AEBP2
AEN
AFG3L2
AFP
AGA
AGER
AGFG1
AGO2
AGPS
AGT
AGTR2
AHR
AHSG
AIFM1
AIFM2
AIM2
AIMP2
AIRE
AKR1C1
AKR1C2
AKR1C3
AKT1
AKT2
AKT3
ALB
ALCAM
ALDH3A2
ALK
ALOX12B
ALOX15
ALOX15B
ALOX5
ALOXE3
ALPP
AMBRA1
AMN
AMPK
ANGPT1
ANGPTL2
ANGPTL4
ANGPTL7
ANK2
ANKRD13C
ANKRD36B
ANO6
ANPEP
ANTXR2
ANXA1
ANXA2
ANXA5
ANXA6
AOC3
AP1B1
AP1G1
AP1M1
AP1M2
AP1S1
AP1S3
AP2B1
AP2S1
AP3B1
AP3B2
AP3D1
AP3M1
AP3M2
AP3S1
AP3S2
AP4B1
AP4E1
AP4M1
AP4S1
APAF1
APC
APEX1
API5
APIP
APOA1
APOB
APOBEC3G
APOD
APOE
APOH
APOL1
APP
APPL1
AQP2
AQP3
AQP5
AQP8
AR
AREG
AREL1
ARF1
ARF6
ARFGEF2
ARH3
ARHGEF2
ARHGEF7
ARID1A
ARL6IP5
ARL8B
ARMC10
ARNT
ARNTL
ARRB2
ARRDC3
ARSA
ARSB
ARSG
ASAH1
ASAH2
ASIC1
ASNS
ATAD3A
ATF2
ATF3
ATF4
ATF6
ATG10
ATG101
ATG12
ATG13
ATG14
ATG16L1
ATG16L2
ATG2A
ATG2B
ATG3
ATG4A
ATG4B
ATG4C
ATG4D
ATG5
ATG7
ATG9B
ATIC
ATM
ATOH1
ATOX1
ATP10B
ATP12A
ATP13A2
ATP1A1
ATP23
ATP2A1
ATP2A3
ATP5IF1
ATP5MC3
ATP6AP1
ATP6V0A1
ATP6V0A2
ATP6V0A4
ATP6V0B
ATP6V0C
ATP6V0D1
ATP6V0D2
ATP6V0E1
ATP6V0E2
ATP6V1A
ATP6V1B1
ATP6V1B2
ATP6V1C1
ATP6V1C2
ATP6V1D
ATP6V1E1
ATP6V1E2
ATP6V1G1
ATP6V1G2
ATP6V1H
ATP7A
ATP7B
ATR
ATRAID
ATRIP
ATRIP-TREX1
ATRX
AUP1
AURKA
AURKC
AVEN
AVP
AXL
BACE2
BACH1
BAD
BAG1
BAG2
BAG3
BAG4
BAG5
BAG6
BAK1
BANF1
BAP1
BAX
BBC3
BCAP31
BCAR1
BCAT2
BCL10
BCL2
BCL2L1
BCL2L10
BCL2L11
BCL2L12
BCL2L13
BCL2L14
BCL2L15
BCL2L2
BCL2L2-PABPN1
BCL3
BCL6
BCLAF1
BCR
BDKRB2
BDNF
BDNF-AS
BECN1
BEX3
BFAR
BGLAP
BGN
BHLHE40
BHLHE41
BID
BIK
BIRC2
BIRC3
BIRC5
BIRC6
BIRC7
BIRC8
BLK
BLOC1S1
BLOC1S2
BLOC1S5-TXNDC5
BMF
BMI1
BMP2
BMP4
BMP5
BMP6
BMP7
BMPR1B
BNIP1
BNIP3
BNIP3L
BOK
BORCS5
BORCS6
BPI
BRAF
BRCA1
BRCA2
BRCC3
BRD2
BRD3
BRD4
BRDT
BRMS1
BRPF1
BRSK2
BSG
BST2
BTK
BUB1B
C11orf65
C12orf4
C12orf44
C17orf88
C1QBP
C1QTNF1
C1QTNF2
C1QTNF3
C1QTNF4
C1QTNF5
C1QTNF6
C1QTNF7
C1QTNF8
C1QTNF9
C1QTNF9B
C20orf204
C3
C4A
C5
C6
C7
C9
C9orf72
CA9
CAAP1
CACNA1A
CACYBP
CAD
CADM1
CADM3
CALCA
CALCOCO2
CALM2
CALM3
CALU
CAMK2
CAMK2B
CAMKK2
CAMP
CANX
CAPG
CAPN1
CAPN10
CAPN2
CAPNS1
CAPZA1
CARD16
CARD8
CARS
CARS1
CASP1
CASP10
CASP12
CASP14
CASP2
CASP3
CASP4
CASP5
CASP6
CASP7
CASP8
CASP8AP2
CASP9
CAST
CAT
CAV1
CAV3
CBL
CBLB
CBLIF
CBLL1
CBS
CCAR1
CCAR2
CCDC178
CCK
CCL11
CCL2
CCL20
CCL3
CCL4
CCL8
CCN1
CCN2
CCN6
CCNA2
CCNB1
CCND1
CCND2
CCND3
CCNT1
CCR1
CCR2
CCR4
CCR5
CCR6
CCR7
CCT3
CCT5
CCT6A
CD14
CD151
CD164
CD1D
CD209
CD22
CD24
CD274
CD28
CD300A
CD33
CD34
CD36
CD38
CD40
CD40LG
CD44
CD46
CD47
CD5
CD55
CD59
CD63
CD68
CD69
CD70
CD79A
CD79B
CD80
CD81
CD82
CD84
CD8A
CD8B
CDC25C
CDC37
CDC42
CDC7
CDCA3
CDCP1
CDH1
CDH2
CDH23
CDH3
CDIP1
CDK1
CDK11A
CDK11B
CDK2
CDK4
CDK5
CDK5R1
CDK6
CDK9
CDKN1B
CDKN2A
CDKN2B-AS1
CDKN2D
CDKN3
CDO1
CEACAM1
CEACAM3
CEACAM5
CEACAM6
CEBPB
CEBPG
CEMIP
CEP170
CEP55
CEP85L
CERK
CERNA3
CFLAR
CGAS
CHAC1
CHAT
CHCHD10
CHEK1
CHEK2
CHGA
CHI3L1
CHL1
CHMP1
CHMP1A
CHMP2A
CHMP2B
CHMP3
CHMP4A
CHMP4B
CHMP4C
CHMP5
CHMP6
CHMP7
CHP1
CHRFAM7A
CHUK
CIAPIN1
CIB1
CIDEB
CIITA
CircIL4R
CISD1
CISD2
CLCN7
CLDN1
CLDN5
CLEC16A
CLEC5A
CLEC7A
CLINT1
CLN3
CLN5
CLNK
CLTA
CLTB
CLTC
CLTCL1
CLU
CNBP
COA6
COA8
COL13A1
COL1A1
COL1A2
COL2A1
COL3A1
COL4A2
COL5A1
COL5A2
COMP
COPA
COPB2
COPS2
COX11
COX17
CP
CPEB2
CPLX2
CPSF3
CPSF6
CPT1A
CPT2
CPTP
CR1
CRADD
CREB1
CREB3
CREB3L1
CREBBP
CRH
CRP
CRTAC1
CRYAB
CRYBA1
CS
CSE1L
CSF1
CSF2
CSF3
CSNK1A1
CSNK1E
CSNK2A1
CSNK2A2
CSPG4
CTC1
CTDSP2
CTH
CTLA4
CTNNA1
CTNNB1
CTNND1
CTNS
CTSA
CTSB
CTSC
CTSD
CTSE
CTSF
CTSG
CTSH
CTSK
CTSL
CTSL1
CTSO
CTSV
CTSZ
CTTN
CUBN
CUL1
CUL2
CUL3
CUL4A
CUL5
CX3CL1
CXADR
CXCL1
CXCL10
CXCL12
CXCL2
CXCL5
CXCL8
CXCR3
CXCR4
CYB5R1
CYBB
CYCS
CYLD
CYP1A1
CYP1B1
CYP2A6
CYP3A4
CYP4F8
DAB2IP
DACT1
DAP
DAP3
DAPK1
DAPK2
DAPK3
DAPL1
DAXX
DAZAP1
DBH
DBT
DCAF10
DCAF7
DCC
DCN
DDB1
DDIAS
DDIT3
DDIT4
DDR1
DDRGK1
DDX3X
DDX47
DDX5
DDX58
DECR1
DEDD
DEDD2
DEF8
DELE1
DEPDC5
DEPP1
DEPTOR
DES
DFFA
DFFB
DHRSX
DHX9
DIABLO
DIAPH1
DIDO1
DIRAS3
DKC1
DLAT
DLC1
DLD
DLST
DLX6-AS1
DMD
DNAH8
DNAJA1
DNAJA2
DNAJA3
DNAJB1
DNAJB6
DNAJB9
DNAJC10
DNASE1
DNASE1L3
DNASE2
DNASE2B
DNM1L
DNMT1
DNMT3A
DNMT3B
DOCK1
DPEP1
DPF2
DPP4
DPP8
DPP9
DRAM1
DRAM2
DRD2
DRD4
DRD5
DSE
DSG2
DSP
DSPP
DSTYK
DUOX1
DUOX2
DUSP1
DUSP19
DVL3
DYNC1I2
DYNLL1
DYRK2
DYSF
E2F1
E2F2
E2F4
ECSCR
EDA
EDA2R
EDAR
EDEM1
EDIL3
EDN1
EDNRB
EED
EEF1A1
EEF1A2
EEF2
EEF2K
EGF
EGFR
EGLN2
EGR1
EI24
EIF2A
EIF2AK2
EIF2AK3
EIF2AK4
EIF2S1
EIF4B
EIF4EBP1
EIF4G1
EIF5A
EIPA
ELANE
ELAPOR1
ELAVL1
ELK1
ELL3
ELN
ELP1
EMC2
EMD
ENDOG
ENG
ENO1
ENO2
ENPP2
ENTPD1
ENTPD4
EP300
EPAS1
EPCAM
EPHA2
EPHB6
EPM2A
EPO
EPT1
ERAP1
ERBB2
ERBB3
ERBB4
ERCC4
ERCC6
ERN1
ERN2
ERO1A
ERO1L
ERP44
ESR1
ESR2
ETV4
EXOC1
EXOC4
EXOC7
EXOC8
EYA1
EYA2
EYA3
EYA4
EZH2
EZR
F10
F11
F2
F2R
F3
F5
F7
F8
F9
FABP1
FADD
FADS1
FADS2
FAF1
FAIM
FAIM2
FAM111A
FAM162A
FAM215A
FAM48A
FAM98A
FANCD2
FAP
FAR1
FAS
FASLG
FASN
FASTK
FBH1
FBN1
FBN2
FBW7
FBXL2
FBXO7
FBXW7
FBXW7-AS1
FCER2
FCGR2A
FCGR2B
FCGR3A
FCMR
FDFT1
FDPS
FDX1
FEN1
FER
Fer1HCH
FES
FEZ1
FEZ2
FGA
FGB
FGF1
FGF10
FGF14
FGF2
FGF21
FGFR1
FGFR2
FGFR3
FGFR4
FGG
FGR
FH
FHIT
FIGNL1
FIP1L1
FIS1
FKBP1A
FLCN
FLII
FLNC
FLOT1
FLOT2
FLT1
FLT3
FMR1
FN1
FNDC4
FNDC5
FNIP2
FOS
FOXE3
FOXF1
FOXK1
FOXK2
FOXO1
FOXP3
FPR1
FPR2
FTL
FTMT
FUCA1
FUS
FUT2
FXN
FYCO1
FZD5
FZD7
FZD9
G0S2
G6PC2
G6PD
G6PDX
GAA
GAB2
GABARAP
GABARAPL1
GABARAPL2
GABPB1
GABRA1
GADD45A
GADD45B
GALC
GALNS
GAPDH
GAS5
GATA2
GATA4
GBA
GBA1
GBE1
GBP1
GBP5
GCC2
GCG
GCH1
GCLC
GCLM
GCSH
GDAP1
GDF15
GDF2
GDNF
GFAP
GFRAL
GGA1
GGA2
GGA3
GGCT
GHITM
GHRL
GIT1
GJA1
GJB1
GLA
GLB1
GLI1
GLI2
GLMN
GLNA
GLO1
GLS
GLS2
GLUD1
GLUD2
GLUT13
GM2A
GNAI2
GNAI3
GNAS
GNB2L1
GNPTAB
GNPTG
GNS
GOLGA2
GOPC
GORASP1
GOSR1
GOT1
GP6
GPAT4
GPC3
GPER1
GPR137
GPR137B
GPR15
GPR153
GPR87
GPSM1
GPT
GPT2
GPX1
GPX2
GPX4
GRHL2
GRIA3
GRID1
GRID2
GRINA
GRN
GRP
GSDMA
GSDMB
GSDMC
GSDMD
GSK3A
GSK3B
GSKIP
GSN
GSS
GSTO1
GSTP1
GUCY2EP
GUSB
H1-1
H1-5
H19
H2A
H2AB1
H2AC14
H2AC18
H2AC19
H2AC20
H2AC4
H2AC6
H2AC7
H2AC8
H2AJ
H2AX
H2AZ1
H2AZ2
H2BC1
H2BC10
H2BC11
H2BC12
H2BC13
H2BC14
H2BC15
H2BC17
H2BC21
H2BC3
H2BC4
H2BC5
H2BC6
H2BC7
H2BC8
H2BC9
H2BU1
H3-3A
H3-3B
H3C1
H3C10
H3C11
H3C12
H3C13
H3C14
H3C15
H3C2
H3C3
H3C4
H3C6
H3C7
H3C8
H4-16
H4C1
H4C11
H4C12
H4C13
H4C14
H4C15
H4C2
H4C3
H4C4
H4C5
H4C6
H4C8
H4C9
HACD2
HAMP
HAVCR1
HAVCR2
HAX1
HBA1
HBB
HBG1
HCAR1
HCK
HDAC1
HDAC6
HDAC9
HELLS
HERC1
HERPUD1
HEXA
HEXB
HEY2
HFE
HGF
HGS
HGSNAT
HIC1
HIF1A
HIF1A-AS1
HILPDA
HINT1
HIP1
HIP1R
HIPK1
HIPK2
HIST1H3A
HK2
HLA-A
HLA-B
HLA-C
HLA-DPB1
HLA-DRB1
HLA-G
HMCN1
HMGA1
HMGB1
HMGB2
HMGCR
HMOX1
HNF4A
HNP1
HNRNPA1
HNRNPA2B1
HNRNPF
HNRNPH1
HNRNPH3
HNRNPK
HNRNPL
HNRNPM
HOOK1
HOTTIP
HP
HPS6
HRAS
HRC
HRK
hsa_circ_0008367
HSBP1
HSD17B11
HSP70
HSP90A
HSP90AB1
HSP90B1
HSPA1A
HSPA1B
HSPA4
HSPA5
HSPA8
HSPA9
HSPB8
HSPD1
HSPG2
HTR2B
HTRA1
HTRA2
HTT
HUWE1
HYAL1
HYAL2
HYOU1
IAPP
IBSP
ICAM1
ICOS
ICOSLG
ID1
IDH1
IDH2
IDO1
IDS
IDUA
IER3
IER3IP1
IFI16
IFI27
IFI27L1
IFI27L2
IFI6
IFIH1
IFNA
IFNA1
IFNA2
IFNAR1
IFNAR2
IFNB
IFNB1
IFNG
IFNGR1
IFNGR2
IGF1
IGF1R
IGF2
IGF2BP1
IGF2BP3
IGF2R
IGFBP3
IGH
IGHE
IKBKB
IKBKE
IKBKG
IKZF1
IL10
IL11
IL12A
IL12B
IL13
IL13RA2
IL15
IL17A
IL17RA
IL18
IL18BP
IL18R1
IL19
IL1A
IL1B
IL1R1
IL1RAP
IL1RAPL2
IL1RN
IL2
IL20RA
IL21
IL23R
IL24
IL27
IL2RA
IL3
IL33
IL36B
IL36G
IL37
IL4
IL4I1
IL4R
IL5
IL6
IL6R
IL6ST
IL7
IL9
ILK
ILKAP
INCA1
ING1
ING2
ING5
INHBA
INHBB
INS
INSR
INSRR
INTS2
IPMK
IQGAP1
IQSEC1
IRAK1
IRAK3
IREB2
IRF1
IRF2
IRF3
IRF4
IRF9
IRGM
IRS1
ISCU
ITGA2
ITGA2B
ITGA3
ITGA4
ITGA5
ITGA6
ITGA8
ITGAL
ITGAM
ITGAV
ITGB2
ITGB3
ITGB4
ITK
ITM2C
ITPK1
ITPR1
ITPR3
ITPRIP
IVNS1ABP
JAG1
JAK1
JAK2
JAK3
JDP2
JMY
JNK
JUN
JUP
KAT5
KAT8
KCNB1
KCNQ1OT1
KDM1A
KDM3A
KDM4A
KDM7A
KDR
KEAP1
KIAA0226
KIAA0652
KIAA0831
KIAA1191
KIF11
KIF1B
KIF23
KIF25
KIF2C
KIF5B
KIM-1
KIR2DL1
KIR2DL3
KIT
KITLG
KL
KLF12
KLF3-AS1
KLF4
KLF6
KLHDC10
KLHL22
KLHL24
KLHL3
KLHL9
KLRK1
KRAS
KRT1
KRT10
KRT14
KRT16
KRT18
KRT19
KRT2
KRT20
KRT5
KRT6A
KRT7
KRT8
KRT86
KRT9
KXD1
LACRT
LALBA
LAMA3
LAMB3
LAMC2
LAMP1
LAMP2
LAMP3
LAMTOR1
LAMTOR2
LAMTOR3
LAMTOR4
LAMTOR5
LAPTM4A
LAPTM4B
LAPTM5
LARP1
LAT2
LATS1
LBP
LCE2C
LCK
LCN2
LDB3
LEF1
LEP
LEPR
LETM1
LGALS1
LGALS12
LGALS3
LGALS8
LGALS9
LGMN
LHCGR
LIAS
LIF
LIG3
LIG4
LIM2
LINC00336
LINC00472
LINC00618
LINC00958
LINC01389
LINC01672
LINC02605
LINC-ROR
LINGO1
LIPT1
LIPT2
LITAF
LMNA
LMNB1
LMO3
LOC100287329
LOC100506472
LOC101448202
LOC102724334
LOC113939944
LOC284561
LOC390705
LONP1
LOX
LOXL2
LPAR1
LPAR2
LPCAT3
LPIN1
LPL
LRP1
LRP2
LRPPRC
LRRFIP1
LRRFIP2
LRRK2
LRSAM1
LTA
LTB
LTB4R2
LTBP1
LTBR
LTF
LURAP1L
LY96
LYN
LYRM1
LYST
LZTS1
MADD
MAEL
MAGEA3
MALAT1
MALT1
MAN2B1
MANBA
MAP1B
MAP1LC3A
MAP1LC3B
MAP1LC3C
MAP2
MAP2K1
MAP2K2
MAP2K4
MAP2K5
MAP2K7
MAP3K1
MAP3K11
MAP3K14
MAP3K5
MAP3K7
MAP6
MAPK1
MAPK10
MAPK11
MAPK13
MAPK14
MAPK15
MAPK3
MAPK7
MAPK8
MAPK8IP1
MAPK8IP2
MAPK9
MAPKAPK2
MAPT
MARCHF7
MARK4
MAT2A
MATN3
MAVS
MAZ
MB
MBL2
MBP
MBTPS2
MCL1
MCOLN1
MCOLN2
MCOLN3
MCU
MDM2
MDM4
MECOM
MED12
MEF2A
MEFV
MEG3
MEGF11
MELK
MERTK
MET
METTL14
METTL3
MFAP5
MFF
MFN2
MFSD8
MGAT5
MIA
MIB2
MID2
MIF
MIF4GD-DT
MILR1
MIOX
MIP
MIR101-1
MIR101-2
MIR103A1
MIR103A2
MIR107
MIR10A
MIR122
MIR124-1
MIR125A
MIR130A
MIR132
MIR135B
MIR137
MIR139
MIR141
MIR142
MIR145
MIR146A
MIR146B
MIR155
MIR155HG
MIR15A
MIR16-1
MIR17
MIR181A1
miR-182-5p
MIR1827
MIR185
MIR195
MIR198
MIR199A1
MIR19A
MIR19B1
MIR200A
MIR200B
MIR200C
MIR204
MIR20A
MIR20B
MIR21
MIR210
MIR212
MIR214
MIR22
MIR221
MIR222
MIR223
MIR23A
MIR25
MIR26A1
MIR26B
MIR27A
MIR27B
MIR29A
MIR29B1
MIR302A
MIR30B
MIR30C1
MIR33A
MIR33B
MIR34A
MIR363
miR-378a-3p
MIR424
MIR425
MIR4306
MIR448
MIR449A
MIR455
MIR4715
MIR485
MIR497
MIR499A
MIR520C
MIR525
MIR527
MIR556
MIR590
MIR6744
MIR6852
MIR7-1
MIR7-3HG
MIR9-1
MIR9-2
MIR93
MIR9-3
MIRLET7B
MITF
MKI67
MKNK2
MKRN1
MLH1
MLKL
MLLT1
MLLT11
MLST8
MME
MMP1
MMP11
MMP12
MMP13
MMP14
MMP2
MMP3
MMP8
MMP9
MNT
MNX1
MOAP1
MPEG1
MPL
MPO
MPP1
MPRIP
MPV17L
MPZ
MRE11
MREG
MRGPRX2
MRPS12
MRTFA
MS4A1
MSH2
MSH6
MSLN
MSN
MST1
MSTN
MSX1
MT1A
MT1DP
MT1G
MT2A
MT3
MTA1
MT-ATP6
MTCH1
MTCL1
MT-CO1
MT-CO2
MT-CYB
MTDH
MTF1
MTHFR
MTM1
MTMR14
MTMR3
MTMR4
MTMR8
MTMR9
MT-ND6
MTOR
MT-RNR2
MTUS2
MUC1
MUC20
MUC4
MUL1
MVP
MYB
MYBBP1A
MYBPC3
MYC
MYCN
MYD88
MYH11
MYH14
MYH6
MYH7
MYH9
MYL2
MYL3
MYL6
MYLK
MYLK-AS1
MYO10
MYO1C
MYO5A
MYO6
NACC2
NAF1
NAGA
NAGLU
NAGPA
NAIP
NAMPT
NANOG
NANOS3
NAPSA
NAT1
NAT2
NBN
NBR1
NCAM1
NCF2
NCK1
NCK2
NCKAP1
NCL
NCOA4
NCR1
NCX1
NDE1
NDEL1
NDRG1
NDUFA13
NDUFA4
NDUFS3
NDUFS4
NEAT1
NECTIN1
NEDD4
NEDD4L
NEDD9
NEK7
NEK9
NES
NEU1
NEUROD1
NF2
NFAT5
NFATC1
NFATC2
NFATC4
NFKB1
NFKB1A
NFKB2
NFKBIA
NFS1
NGB
NGF
NGFR
NHP2
NINJ1
NKX2-3
NKX2-5
NKX3-1
NLE1
NLRC4
NLRP1
NLRP13
NLRP2
NLRP3
NLRP6
NLRP7
NLRP9
NLRX1
NME1
NME5
NMT1
NNMT
NOC2L
NOD1
NOD2
NOG
NOL3
NOP10
NOS1
NOS2
NOS3
NOTCH1
NOTCH2
NOTCH3
NOX1
NOX2
NOX3
NOX4
NOX5
NPC1
NPM1
NPPA
NPRL2
NQO1
NR1D1
NR1D2
NR1H2
NR3C1
NR4A1
NR4A2
NR4A3
NRAS
NRBP2
NRF2
NRG1
NRG2
NRG3
NRIP1
NRP1
NSUN2
NT5C
NT5DC2
NT5E
NTF3
NTRK1
NTRK2
NTRK3
NUMA1
NUMB
NUP214
NUP62
NUPR1
ODC1
OGA
OGG1
OGT
OLFM3
OPA1
OPTN
ORMDL3
OSBPL7
OSBPL9
OSM
OTUB1
OTUD1
OTULIN
OXSR1
P2RX4
P2RX7
P4HB
PAAN
PABPN1
PAD4
PADI4
PAFAH1B1
PAFAH1B2
PAK1
PAK2
PAK3
PAK4
PAK5
PANX1
PARD3
PARK2
PARN
PARP
PARP1
PARP2
PAWR
PBK
PCBP1
PCBP2
PCGF2
PCK2
PCM1
PCNA
PCSK9
PDCD1
PDCD10
PDCD1LG2
PDCD4
PDCD5
PDCD6
PDCD6IP
PDE1C
PDE3B
PDE5A
PDGFB
PDGFD
PDGFRA
PDGFRB
PDHA1
PDHB
PDIA3
PDIA4
PDK1
PDK2
PDK4
PDLIM7
PDPK1
PDPN
PDX1
PECAM1
PELI1
PELI3
PELP1
PEPD
PERP
PEX10
PEX12
PEX14
PEX2
PEX3
PEX6
PF4
PFKL
PGAM5
PGD
PGF
PGLYRP1
PGR
PHB
PHB2
PHF21A
PHF23
PHIP
PHKG2
PHLDA2
PHLDA3
PHLPP1
PI3KC3
PI4KB
PIAS4
PIDD1
PIF1
PIH1D1
PIK3C2A
PIK3C3
PIK3CA
PIK3CB
PIK3CD
PIK3R1
PIK3R2
PIK3R3
PIK3R4
PIKFYVE
PIM1
PIM2
PIN1
PIP4K2A
PIP4K2B
PIP4K2C
PIP4P1
PIR
PITPNA
PJVK
PKCB
PKLR
PKM
PKN2
PKP2
PLA2G15
PLA2G3
PLA2G4
PLA2G4A
PLA2G6
PLA2G7
PLAAT4
PLAGL2
PLAT
PLAU
PLAUR
PLCG1
PLEC
PLEKHF1
PLEKHM1
PLEKHM2
PLG
PLIN2
PLIN4
PLK1
PLK2
PLK3
PLOD1
PLPP2
PLSCR3
PMAIP1
PML
PMS2
PNKD
PNP
POLA1
POLA2
POLDIP2
POLE
POLG
POLG2
POM121L12
POMC
POP1
POR
POU4F1
POU4F2
POU5F1
PPARA
PPARD
PPARG
PPIA
PPID
PPIF
PPM1B
[truncated: 857 more rows]
