# Supplementary material for: Cell death-related signature genes: risk-predictive biomarkers and potential therapeutic targets in severe sepsis
Source: Front Med (Lausanne). 2025 May 30;12:1577203. doi: 10.3389/fmed.2025.1577203 (PMC12163320; doi:10.3389/fmed.2025.1577203)
Supplement: Supplementary file 2 [file Table_2.xls]

gene	logFC	AveExpr	t	pValue	adj.P.Val	B
CX3CR1	-1.14611024079402	9.22529769918699	-5.25238730306168	6.41279148259651e-07	0.00725222588766839	5.11675639922417
PID1	-0.459520130609893	5.80688653658537	-4.14922369566872	6.18460076019286e-05	0.256453387017939	1.37323431974645
DUSP6	-0.697377400172611	8.5995171300813	-3.91155447603276	0.000150942086079321	0.256453387017939	0.646779174694016
F13A1	-0.786792507192178	8.88474261788618	-3.87112011511594	0.000175063365666631	0.256453387017939	0.526345472192291
FHL1	-0.33146615621404	6.13291960162602	-3.84607156133592	0.000191801653791124	0.256453387017939	0.452209425285855
DSTN	-0.320367985040276	7.95255889430894	-3.81196525484427	0.000217053627016109	0.256453387017939	0.351848832164369
CDK2AP1	-0.560343437859604	9.20037333333333	-3.80042667439344	0.00022628996949619	0.256453387017939	0.318048753368934
PABPC1	-0.538114910817024	11.8674582926829	-3.79487850990598	0.000230862941153306	0.256453387017939	0.301824125741747
PIGQ	0.44113944936709	6.44710203252033	3.7687562565124	0.000253598702865201	0.256453387017939	0.225676391741716
CCL5	-0.832462199942459	10.8631648211382	-3.73114987872514	0.000290090448097424	0.256453387017939	0.116756891051912
EXT1	0.434508806098964	7.03772482926829	3.68219840263967	0.000345087188485495	0.256453387017939	-0.0237649724824518
FTH1	-0.444400760932105	9.89729169918699	-3.65736965072543	0.000376623256608918	0.256453387017939	-0.0944918024810759
GFOD2	0.47177094649022	6.5704147804878	3.65072994341076	0.000385507788425587	0.256453387017939	-0.11334278483677
TUBG2	0.401372075949365	5.61125617886179	3.62923434897858	0.000415650186038668	0.259156307859923	-0.174189118722714
ERMAP	0.331396738492523	6.77583498373984	3.6159337103224	0.000435402763227388	0.259156307859923	-0.211698471259839
ITGB1	-0.308680328826241	7.18707898373984	-3.57805035198797	0.000496636494344579	0.26067192098644	-0.317944520293202
PAQR6	0.26600937341772	5.68212795121951	3.5692273767901	0.000512021318237785	0.26067192098644	-0.34256327959022
NDUFC1	-0.332903566743386	8.52364297560976	-3.55603039818699	0.000535874803906265	0.26067192098644	-0.379297770375389
KLRG1	-0.341467316455693	5.83408240650406	-3.5267750341648	0.000592542357754628	0.26067192098644	-0.460349712759382
ABCB6	0.323381577675491	6.15742945528455	3.52346467706845	0.000599298783769338	0.26067192098644	-0.469487799920958
FYN	-0.538588840046034	7.83273273170732	-3.48470962110358	0.000683988850589511	0.267561400058988	-0.575964103811424
FEM1B	0.28184668843498	5.95988058536585	3.47207288652275	0.000713955218256213	0.267561400058988	-0.610480496171042
M6PR	-0.530448679516684	8.10449808943089	-3.44803954183078	0.000774384171293691	0.267561400058988	-0.675850500258641
KANK2	0.358636681242809	6.43595702439024	3.44177063534521	0.000790919224064257	0.267561400058988	-0.692842203957746
GZMK	-0.821267810701955	7.77116117886179	-3.42763427480672	0.000829430864622906	0.267561400058988	-0.731067758922449
LIPA	-0.714006520138087	8.89596800813008	-3.41694762624213	0.000859705796001336	0.267561400058988	-0.759881535410578
ZC3H4	-0.414665157077099	8.14673369918699	-3.40825995070921	0.000885078876300315	0.267561400058988	-0.783252470471472
KCNH6	-0.391764533947065	8.70345703252032	-3.40357623135033	0.000899047944313515	0.267561400058988	-0.795832463277223
SGK1	-0.679835225546606	8.50757722764228	-3.36840611121579	0.00101074197066903	0.27993287085908	-0.889851334783525
CD4	-0.405926160529343	6.63030421138211	-3.35990389466125	0.00103963043382097	0.27993287085908	-0.9124618596204
VCL	-0.427451416858458	8.90446262601626	-3.33694304616835	0.00112155711537209	0.28897588909568	-0.973292451026639
TROAP	0.265865547468357	5.70481857723577	3.33619630717901	0.00112432037494119	0.28897588909568	-0.975265133759855
SH3BGRL	-0.450158294016118	9.85381519512195	-3.31071658257454	0.00122251396847695	0.294157669563953	-1.04236113949903
ITIH4	0.450524630322213	5.82942067479675	3.28774825134576	0.00131784536303798	0.30757779615497	-1.10248551027706
PRF1	-0.68282583055236	9.160017	-3.28431384077915	0.00133268299686918	0.30757779615497	-1.11144649638851
TM7SF2	0.399031495972383	6.13866056910569	3.24974126923075	0.00149098694614285	0.316446361306235	-1.20122635010378
ATG9A	0.387879406789414	8.4293845203252	3.24541009665369	0.00151201114017019	0.316446361306235	-1.21241898067195
RDH11	-0.289557133774453	7.59479656097561	-3.23261361721143	0.00157575323145517	0.316446361306235	-1.24541620122716
KEL	0.3859271018412	5.98825489430894	3.23253997191191	0.0015761272180996	0.316446361306235	-1.2456057947969
CLEC2D	-0.420568132623704	7.09831338211382	-3.23127622611329	0.00158255769332628	0.316446361306235	-1.24885864875439
CPNE1	0.343689535960877	8.8111796097561	3.22536170346037	0.00161297957017775	0.316446361306235	-1.26406862075635
CD74	-0.710510113636367	11.0188797804878	-3.21987083635182	0.00164170921466649	0.316446361306235	-1.27816861797302
KLRB1	-0.74438365794016	7.58298395934959	-3.20844748693378	0.00170301290021288	0.316446361306235	-1.30743933513908
LMO4	-0.28562646777906	7.43911191869919	-3.19942541250485	0.00175292925741121	0.316446361306235	-1.33049659854226
PTGDS	-0.337263032508625	6.19518693495935	-3.19486382127926	0.00177868225467611	0.316446361306235	-1.3421340663756
KIFAP3	-0.280811243958574	6.16785680487805	-3.1840556109567	0.00184111306062875	0.316446361306235	-1.36965315191754
OCLN	0.278185818469506	5.52601051219512	3.16840427150191	0.00193513838568918	0.316446361306235	-1.40936692320562
PIK3CG	-0.355850631472959	7.57889690243902	-3.16314587126646	0.00196771688288926	0.316446361306235	-1.42267328888828
SPTA1	0.424277783084004	5.95390506504065	3.1574674397538	0.00200346954766493	0.316446361306235	-1.4370219954552
IL27RA	-0.373712127157656	7.86660371544715	-3.14586981706657	0.00207837320243462	0.316723587360999	-1.46626140179897
PTPRC	-0.404822222382045	8.6345266097561	-3.14567713089756	0.00207963935144309	0.316723587360999	-1.46674644012533
UNC93B1	0.298692817606449	8.35900769105691	3.12784909504006	0.0021999356211827	0.316723587360999	-1.51151724791597
SH3GL1	0.264320216915997	7.11576567479675	3.12603632016569	0.00221252247459311	0.316723587360999	-1.51605775261772
ADD3	-0.482789225258918	8.54240411382114	-3.12502368632222	0.00221958266449018	0.316723587360999	-1.51859317039466
MFGE8	0.39542493670886	6.77373688617886	3.12204007370768	0.00224050640983995	0.316723587360999	-1.52605952421799
RHOC	-0.419491197640966	8.21156837398374	-3.09734630629306	0.00242083535028688	0.318807296275695	-1.58762650008346
CCS	0.424494669159955	7.76174976422764	3.09417145188894	0.00244497165162976	0.318807296275695	-1.5955125330691
PI3	-1.20535253624857	10.0585093333333	-3.08190735396416	0.00254031627128357	0.318807296275695	-1.6259119349971
CD3G	-0.289428053509781	5.89554395121951	-3.07948454581157	0.00255955440523236	0.318807296275695	-1.63190549097702
NONO	-0.304850941599542	9.22028450406504	-3.07149101304222	0.00262398708886088	0.318807296275695	-1.65165197421143
RMND5A	0.306635746260072	7.00229231707317	3.06331348924409	0.00269145330005124	0.318807296275695	-1.67180851575331
KCNH2	0.313886351553506	5.83362533333333	3.05817178813899	0.00273469122517654	0.318807296275695	-1.68445909503868
ASB1	0.30396365592635	6.9027932195122	3.05773279540556	0.00273841243758651	0.318807296275695	-1.68553836220257
GZMA	-0.872274217779053	8.60356218699187	-3.05160262776314	0.00279086765684798	0.318807296275695	-1.70059585441763
CCDC92	-0.381152232738776	7.31777002439024	-3.03931348748912	0.00289883305490751	0.324583198197515	-1.73070520993769
ATP1B3	-0.328884232163412	8.02354029268293	-3.03199340002296	0.00296496388258129	0.328733103412861	-1.74859148950308
PQLC3	-0.314283952243962	6.78240430894309	-3.01658215952596	0.00310876997168129	0.328897371088684	-1.78612949034602
NKG7	-0.644154771576531	11.641475195122	-3.01300995048285	0.00314300947044366	0.328897371088684	-1.79480751924778
ICAM2	-0.505690813003451	9.17989742276423	-3.01140143817228	0.00315854033898049	0.328897371088684	-1.79871227673055
RNF10	0.579007613060989	10.434340902439	3.00736789895495	0.00319779780288971	0.328897371088684	-1.8084961983309
DDX21	-0.387927496835441	7.99166493495935	-3.00028078600861	0.00326786695036336	0.328897371088684	-1.82566020599171
DDX51	-0.359043136075951	7.83393769105691	-2.99457361348679	0.00332531903906065	0.328897371088684	-1.83945734465914
ISG20L2	-0.291122493670882	7.67014011382114	-2.98661081580111	0.00340703446285422	0.328897371088684	-1.85867039800704
CDKN1A	-0.460626451093214	8.39295269105691	-2.97543875445858	0.00352480572133432	0.333307370600171	-1.885554009555
CHRNA5	-0.286996647871116	7.09312008943089	-2.95435228129467	0.00375736502272438	0.33458300033063	-1.9360623730387
SH3BP1	-0.316272714039129	6.58861455284553	-2.93093704942735	0.00403209456294978	0.344967901169346	-1.99179147450343
CD3E	-0.64069019361335	7.38625968292683	-2.92602922326214	0.00409196848738536	0.344967901169346	-2.00342448170325
MAOA	0.766258559263522	6.40384728455285	2.92405805014883	0.00411624524104753	0.344967901169346	-2.00809207778283
GZMB	-0.708041542865365	8.58099982113821	-2.88688478971539	0.00459955585014296	0.361742781163847	-2.09561330371581
CD247	-0.669585339470657	9.27953996747967	-2.88368337944763	0.00464352267516174	0.361742781163847	-2.10310601953601
MAFG	0.294243632336017	6.4538934796748	2.87679130144923	0.00473948572216174	0.362154351567075	-2.11921239635557
RFTN1	-0.465311567606447	6.64177985365854	-2.86422429559458	0.00491915507413955	0.373360568680833	-2.14849580224701
TBC1D22B	0.273415825086307	6.14188155284553	2.8489104238246	0.00514651744391481	0.375938412505772	-2.18403132576183
PVRIG	-0.549060829113925	7.00083932520325	-2.84851104695209	0.0051525735200632	0.375938412505772	-2.18495588445873
SNAP23	-0.379849301208287	8.05283222764228	-2.83585142151228	0.00534795290517725	0.377889897298754	-2.21420525290264
COL9A2	0.558306169447643	5.89088517886179	2.83451416279076	0.00536898182209291	0.377889897298754	-2.21728837756811
TMCC2	0.719684869390104	8.01155696747968	2.83261430163429	0.00539898786127021	0.377889897298754	-2.22166646351826
AP1S2	-0.500355853567314	8.98987192682927	-2.83179556433013	0.0054119660322686	0.377889897298754	-2.22355240323706
HSP90AA1	-0.513211516685846	9.08552874796748	-2.82056975352434	0.0055928099306735	0.377889897298754	-2.24936344762838
GNLY	-0.730503746547759	9.0524472195122	-2.81865249511064	0.00562424246790613	0.377889897298754	-2.25376289671563
GZMH	-0.829581130034524	8.15989176422764	-2.81323342508464	0.00571395989372066	0.377889897298754	-2.2661838642802
S1PR5	-0.304128587169161	5.69971355284553	-2.80169050648447	0.00590943334205797	0.384079204973181	-2.29257251368478
CNPY2	-0.345501138665138	7.45629200813008	-2.7907546366716	0.00610023504759816	0.388634893758293	-2.31748698942059
TUBA1B	-0.42350572180667	11.9064888536585	-2.78392702252297	0.00622218945475952	0.388634893758293	-2.33299921362189
SSR1	-0.400216424626009	9.05126130081301	-2.78214144098239	0.00625444784366516	0.388634893758293	-2.3370506068793
CAMK1	-0.443343808112775	6.9439604796748	-2.77806673771129	0.00632863303585286	0.390254742689987	-2.34628748279071
ALDH9A1	-0.408711476985038	9.90550315447154	-2.7748536194659	0.00638769628857526	0.390478147716203	-2.35356298771225
MARCKSL1	-0.516247991369387	8.27799350406504	-2.75916692859972	0.0066833204097178	0.391244926498064	-2.38897787974433
CHST7	-0.482892340046031	7.30295968292683	-2.75909745492713	0.00668465692515831	0.391244926498064	-2.38913433936026
PILRA	-0.51376618239356	9.67213695121951	-2.7560561379567	0.00674340385123183	0.391244926498064	-2.39598025283463
PRKRIR	-0.383609331415418	8.01831413821138	-2.74685134470774	0.00692407965772506	0.393489531905591	-2.41666006264933
RHOQ	-0.391771950230158	8.53146022764228	-2.73493195154416	0.00716457689921747	0.395689274166065	-2.44334934357704
FGL2	-0.562730073935553	10.7975464634146	-2.73430081655769	0.00717752040220526	0.395689274166065	-2.44475973731352
DOK2	-0.378391676352125	7.87480521138211	-2.73149917326922	0.00723523419557222	0.395689274166065	-2.45101713825185
RTN4	-0.417503924913687	9.91520026829268	-2.73001720159841	0.00726593296269114	0.395689274166065	-2.45432483041477
ALAD	0.277800747410815	6.70675990243902	2.72972158121445	0.00727207082011954	0.395689274166065	-2.45498445472779
PSME4	0.352353329401613	8.3268926504065	2.72945125642708	0.00727768759629866	0.395689274166065	-2.4555875820556
IL10RA	-0.421827177502877	9.13463676422764	-2.72443109649407	0.00738271448440646	0.397006378939965	-2.46677872699161
ZFP36L2	-0.302647575661682	7.50734878861789	-2.7199399754035	0.0074778376836722	0.397006378939965	-2.47677532720905
IL2RB	-0.585032514672036	7.86852188617886	-2.71665113261795	0.00754820050021484	0.397006378939965	-2.4840867214158
FAM13B	-0.310036036248558	7.88995015447154	-2.71308639183849	0.00762514415286318	0.397006378939965	-2.49200276346032
ALDH1A1	-0.344429516398158	6.36329693495935	-2.71274567504959	0.00763253553935585	0.397006378939965	-2.49275890231187
TGM2	0.352703557537398	6.30443159349594	2.7118054657321	0.00765296583331086	0.397006378939965	-2.4948450414003
HNRNPA0	-0.281452457134638	7.68557484552846	-2.70769699298433	0.00774282431684942	0.398253001644783	-2.50395354090163
PF4V1	-0.556960252301501	7.09836409756098	-2.70114028789926	0.00788821318988224	0.398253001644783	-2.51846484750341
RUNDC3A	0.688935172612199	7.648215	2.70113685000052	0.0078882900670644	0.398253001644783	-2.51847244821884
PGRMC1	-0.425312759781363	8.65286147154472	-2.69806412718952	0.00795727356147131	0.399039464281951	-2.52526243686478
MMD	-0.490438391254318	8.20667756097561	-2.69286440159975	0.00807525552938767	0.399039464281951	-2.53673723822627
SET	-0.459041835443039	7.96481374796748	-2.69281110988204	0.00807647288433525	0.399039464281951	-2.53685474287059
PPP1R11	-0.45232845109321	10.2504300813008	-2.69168386616896	0.00810226176441855	0.399039464281951	-2.53933976373783
PPOX	0.35487233285386	7.5017713902439	2.69110305966826	0.00811557845829416	0.399039464281951	-2.54061980338658
PPA1	-0.487203301495972	8.57736328455285	-2.68350203974605	0.00829169149753844	0.400577557682688	-2.55734945921486
CD244	-0.268810884637516	5.75821232520325	-2.68192187782954	0.00832873504556556	0.400577557682688	-2.56082216687009
PTPLA	0.286486369965476	6.15526242276423	2.67663668403825	0.00845372664717896	0.400577557682688	-2.57242440138141
LAT	-0.290068022151904	7.43048260162602	-2.67590454405119	0.00847117457399173	0.400577557682688	-2.57403004202063
SSBP1	-0.344572668009206	8.04559176422764	-2.67070800191886	0.00859595518143065	0.400577557682688	-2.58541542954268
RUNX3	-0.403103889528194	7.74504848780488	-2.66551288684662	0.00872236171527782	0.400577557682688	-2.59677833696471
ZNF493	0.26603715420023	6.19918269918699	2.66456219171013	0.00874567503116784	0.400577557682688	-2.59885562936409
CD86	-0.339522380609893	6.87412256097561	-2.66442743431356	0.00874898416138517	0.400577557682688	-2.59915002512696
SMG5	0.321553046605294	7.5113196504065	2.66375229230187	0.00876558014360871	0.400577557682688	-2.60062476797444
PEA15	-0.381514962888376	7.17592040650406	-2.66298644713214	0.00878444020738409	0.400577557682688	-2.60229724174786
CCR3	-0.589378327963178	6.2448463495935	-2.65280081874779	0.00903878983529875	0.40217908225889	-2.62450084405219
DDX17	-0.332846555523592	8.18173092682927	-2.65117406858049	0.00908002296790138	0.40217908225889	-2.62804008480238
SH2B3	-0.336119092059846	8.99717573170732	-2.64762972162451	0.00917045052631532	0.40217908225889	-2.63574475688635
VDAC1	-0.338243278768703	8.48021579674797	-2.64668409372385	0.00919471360847055	0.40217908225889	-2.63779882787119
EPB41L3	-0.333735554948218	6.19781468292683	-2.64299442470355	0.00928993935661968	0.40217908225889	-2.6458072874297
IL32	-0.557122432681243	8.87637451219512	-2.64246904487609	0.00930357096379354	0.40217908225889	-2.64694683201554
DHX40	0.285170146432677	7.64326209756098	2.64212496806416	0.00931250823504083	0.40217908225889	-2.64769302413598
FKBP1B	0.402810252013809	7.18578092682927	2.64047238824158	0.00935554155040591	0.402288286667454	-2.65127575113552
STAT4	-0.466361743095515	7.66292567479675	-2.63739268636397	0.00943621669135938	0.404220358191603	-2.65794717323971
HLA-DRB6	-0.404721476697349	8.36398735772358	-2.62340689939664	0.00981054442794899	0.405782100310325	-2.68815793421042
PRKCH	-0.433931598101266	8.06170128455285	-2.62033671263233	0.00989448948087134	0.405782100310325	-2.69477096454345
TMEM39B	0.279986270138088	7.00483571544715	2.61977796172484	0.00990983633685269	0.405782100310325	-2.69597375411001
SDAD1	-0.381962772727274	7.44065491056911	-2.61214363195857	0.0101216845974996	0.405782100310325	-2.71238511795478
AMPH	0.413922061277328	5.74020441463415	2.61152123017816	0.0101391345635203	0.405782100310325	-2.71372122482725
HSPB1	-0.551125584579982	9.52154587804878	-2.61085023206531	0.0101579773686067	0.405782100310325	-2.71516133936308
MAT2B	-0.331590929804371	9.74263630894309	-2.60995012713905	0.0101833034567686	0.405782100310325	-2.71709265776418
PTGS2	-0.511580694764097	6.9959386504065	-2.60970177803392	0.0101903012192176	0.405782100310325	-2.71762542713916
RARRES3	-0.620622136939021	9.39312305691057	-2.60523596803282	0.0103168766450479	0.407949503422539	-2.72719806152992
GJC1	-0.406915405063291	9.39155417073171	-2.60338540091155	0.0103697414570486	0.408611171211717	-2.73116059250991
DENND2D	-0.333482205696201	8.82518200813008	-2.59664812309366	0.0105642714307632	0.410884604285791	-2.74556585062561
TMED3	-0.360059525028768	7.9064651300813	-2.59289563088166	0.0106740386105089	0.410884604285791	-2.75357494923095
TUBB1	-0.560593997410816	8.06264428455285	-2.5870667604224	0.0108465803268411	0.410884604285791	-2.76599549434699
SHCBP1	-0.478875928941314	9.7624246504065	-2.57181606273669	0.0113099521925161	0.410884604285791	-2.79837597510176
ZNF516	0.29095768555811	7.52022594308943	2.56705031927553	0.0114583588679497	0.410884604285791	-2.80845998607243
CD19	0.381973534810128	6.07394715447154	2.56628904342292	0.0114822266159054	0.410884604285791	-2.81006926642078
CST3	-0.61212987974683	12.0737880894309	-2.56559033902412	0.0115041719040537	0.410884604285791	-2.81154590407584
LGALS2	-0.476611821921748	6.46670019512195	-2.56426925613692	0.0115457681918062	0.410884604285791	-2.81433690129059
NUCKS1	-0.306473553509779	6.74751637398374	-2.56166658116547	0.0116281128156377	0.410884604285791	-2.81983174661337
ZFP36L1	-0.447494486191025	8.19299120325203	-2.55436556641633	0.0118619279127091	0.410884604285791	-2.83521952485637
ADAMTS3	0.269953339470653	5.58003424390244	2.55388232746392	0.0118775515392681	0.410884604285791	-2.8362366387211
RRAS	-0.356586597238205	7.53423307317073	-2.55336247100289	0.0118943796695405	0.410884604285791	-2.8373306344034
APPL2	0.364144359033372	7.89443084552846	2.55181784859815	0.0119445065401393	0.410884604285791	-2.8405800038273
ADA	-0.387840997410818	7.02133110569106	-2.54982010804076	0.0120096193669542	0.410884604285791	-2.8447800011711
SLC7A5	0.543428046892976	7.61688145528455	2.54940573434624	0.0120231649632445	0.410884604285791	-2.84565080490972
SDPR	-0.380974347525891	7.04173411382114	-2.54557571185127	0.0121490162198193	0.410884604285791	-2.85369364096338
HSPH1	-0.311593093210583	6.33837671544715	-2.53441655414832	0.0125224610151972	0.410884604285791	-2.87706617158633
NDUFB5	-0.33262436421173	9.3090086504065	-2.53207643818095	0.0126020667032984	0.410884604285791	-2.88195593033648
PVALB	-0.303743015822784	6.01720322764228	-2.53051003713455	0.0126556053539032	0.410884604285791	-2.8852267450649
TMEM109	-0.302842997123129	7.1792747804878	-2.52752751530524	0.0127581099429487	0.410884604285791	-2.8914496091891
AHNAK	-0.387322222957423	7.510011	-2.52120159847391	0.0129779870696204	0.410884604285791	-2.90462672380833
POLB	-0.371464659090911	8.44710333333333	-2.52065483584034	0.0129971499172204	0.410884604285791	-2.90576427405388
WDR82	-0.264791398158801	9.50361454471545	-2.51727853962987	0.0131160440487373	0.410884604285791	-2.91278387051214
HLA-DPA1	-0.580822331703111	9.49732851219512	-2.51098614239893	0.0133402275419881	0.41289516720134	-2.92584397748954
AKR7A2	-0.31746667779057	8.55605208943089	-2.51035850522038	0.0133627757711284	0.41289516720134	-2.92714506912586
BIN3	0.297067287974684	8.26096493495935	2.50518775882079	0.0135498392301991	0.417534419221585	-2.93785302221708
ZBTB16	0.53713142721519	6.54807939837398	2.50035131685098	0.0137269245768396	0.421366402995896	-2.94785090420073
SLC48A1	0.281807804372844	6.81983776422764	2.49669273726118	0.0138622542806766	0.423587789358543	-2.95540249373436
HNRNPU	-0.322663301495975	8.61638112195122	-2.49226332221934	0.0140276918327601	0.425375978575261	-2.96453197768589
NRGN	-0.614413228998853	11.0677475853659	-2.49220192495803	0.0140299973480036	0.425375978575261	-2.9646584224178
TMEM204	-0.316082024741085	6.17609080487805	-2.48489130518183	0.0143069487479342	0.430311923910605	-2.97969446563388
ZMAT3	-0.566107113060989	9.91233091056911	-2.47710136314511	0.0146074211671383	0.434205373670948	-2.99567303840551
SLC7A7	-0.518328870540859	10.1190712764228	-2.47656357493003	0.0146283709760926	0.434205373670948	-2.99677448863134
PRG2	0.35778838607595	5.88815645528455	2.46943867553782	0.014908466433703	0.436787168131469	-3.01134694629878
KLF2	-0.511538907940157	12.4464880162602	-2.46841252705059	0.0149491982111218	0.436848792169448	-3.01344262824598
STK11	0.31678903452244	6.60001023577236	2.46619236017549	0.0150376649740236	0.437570070090387	-3.01797416955059
ELOVL5	-0.349298219792865	7.62460382926829	-2.46488919387572	0.0150898092426646	0.437570070090387	-3.02063234322567
GRB10	0.3179802853855	7.24287103252033	2.46488549890601	0.0150899573202981	0.437570070090387	-3.02063987837146
RPS27A	-0.517341381185267	12.1753147398374	-2.4636966975855	0.0151376663981528	0.437830867766521	-3.02306367556708
CLDND1	-0.34831756559263	7.78403556910569	-2.46264132448463	0.0151801333474019	0.437939102106552	-3.02521455698471
PRKAR1A	-0.363933121691607	9.92600273170732	-2.45538726348356	0.0154749125723641	0.440622138499671	-3.03997627900552
PDZD8	0.33756928998849	7.59622065853659	2.44953524969044	0.015716422558466	0.440622138499671	-3.05185653966146
CCT8	-0.323719966628312	8.4406315203252	-2.44752676255404	0.0158000822463304	0.440622138499671	-3.05592815931527
MARCKS	-0.475591063578829	9.18606604065041	-2.44307302595568	0.0159870099007914	0.441763019009443	-3.0649461538996
FAM117A	0.35896142577676	8.41830135772358	2.44239087109913	0.0160158137584111	0.441763019009443	-3.066326094449
NELL2	-0.371284932968929	6.98507808130081	-2.4393972377628	0.0161427661298886	0.44237335376873	-3.07237788135238
CALM1	-0.339443050057538	8.43840104065041	-2.43092151588668	0.0165070690860616	0.445533279938594	-3.08947597336043
ETS1	-0.326482343210588	7.1239724796748	-2.42829055335564	0.0166216302147084	0.447557181186042	-3.09477258399082
NFE2L2	-0.342027384637516	9.06124505691057	-2.42649199542962	0.0167003517608969	0.447921280366148	-3.09839045538981
DAAM2	0.752430240218636	7.38806891056911	2.41867577283264	0.0170463242478054	0.453168915614054	-3.11408520162315
CPVL	-0.590740916283083	9.23475889430894	-2.40277565999858	0.0177698220402151	0.454130501887959	-3.14587201153531
ITPKC	0.374763466052933	6.87629317073171	2.40153152880026	0.0178275660920108	0.454130501887959	-3.14835128787624
TGFBI	-0.662382059551215	9.44965090243902	-2.39976538130567	0.0179098243736873	0.454130501887959	-3.15186884655317
IER5	-0.285259418872274	8.19107185365854	-2.39350748979843	0.0182040010639301	0.459448801868279	-3.16431370834922
MRPL33	-0.266369356444185	9.32022655284553	-2.39245989852611	0.0182536634927204	0.459448801868279	-3.16639416614756
FXYD5	-0.393463447065592	10.3478448861789	-2.37813132262576	0.0189450801893772	0.46602162053887	-3.19476772742186
TMED9	-0.28907435443038	9.26082164227642	-2.37707613900137	0.0189969022078362	0.46602162053887	-3.19685115044843
RHOBTB2	0.293028807825085	5.64502241463415	2.37428770714298	0.019134451573007	0.466361019049862	-3.20235280688604
CEACAM21	0.540333169447637	7.41212581300813	2.36941263018365	0.0193770504420159	0.467061964554112	-3.21195751019628
ITFG1	-0.294343185558107	7.85768998373984	-2.36828202000889	0.0194337002342845	0.467061964554112	-3.21418245926416
UPB1	0.346873573072495	6.13761791869919	2.3670894937325	0.0194936110416076	0.467061964554112	-3.2165282179782
CCDC109B	-0.403920292865362	8.66947516260163	-2.36118043907421	0.0197928895173849	0.468066502267027	-3.22813592207282
POLL	0.316073012945917	7.51091364227642	2.35038814717423	0.0203499869827254	0.468066502267027	-3.24926872714737
TPM4	-0.285895862485614	7.76622985365854	-2.34949371770688	0.0203967728076798	0.468066502267027	-3.25101622693423
ADAM9	0.268380549194479	7.64434456910569	2.34768217753116	0.0204918219262765	0.468066502267027	-3.2545537021049
VKORC1	-0.305489809263525	8.62646156097561	-2.34574830666768	0.0205937208911466	0.468066502267027	-3.25832734135757
NAAA	-0.278786909378597	7.78919846341463	-2.34468821549265	0.02064976847623	0.468066502267027	-3.26039474890457
GATA1	0.305356187284231	7.63456694308943	2.34462691524501	0.0206530135665684	0.468066502267027	-3.26051427188324
NDUFAB1	-0.374962208573068	8.74380477235772	-2.34321708482571	0.02072777096944	0.468066502267027	-3.26326237540834
FAM120A	-0.341269091484463	8.48353922764228	-2.34021550338271	0.0208877281066289	0.468703386154699	-3.26910822085703
RAN	-0.342395779344074	8.67803857723577	-2.34020361449491	0.020888363836057	0.468703386154699	-3.26913136207006
RPL3	-0.423008268411966	11.7476302601626	-2.32738474249459	0.0215838329771742	0.472966882128772	-3.2940209698066
TNFRSF1B	-0.465099168872266	11.2697399349594	-2.32485331647864	0.0217235595926447	0.472966882128772	-3.2989214770357
FCN1	-0.394547951380902	13.0898836422764	-2.31655476304943	0.0221872170520443	0.472966882128772	-3.31495256828264
LILRB2	-0.267906172612197	9.248221	-2.31339161079007	0.0223662291271963	0.472966882128772	-3.32104947592618
SNN	-0.271611060126586	7.8567321300813	-2.30905392238366	0.0226137778677243	0.472966882128772	-3.32939801914635
HPRT1	-0.312849687284229	8.16981245528455	-2.30606551521874	0.022785723394493	0.472966882128772	-3.33514141309442
TUBA1C	-0.329785267548907	10.8798139837398	-2.30535690705928	0.0228266632095103	0.472966882128772	-3.33650229328109
MBOAT7	-0.345846148158804	10.6554823495935	-2.30527837329362	0.0228312044750246	0.472966882128772	-3.33665309386959
HLA-DRA	-0.498516661104713	11.4990876341463	-2.30501656099685	0.0228463496795424	0.472966882128772	-3.33715579241119
SLC2A1	0.444063684695051	7.47010091056911	2.30364562436172	0.0229257993719213	0.472966882128772	-3.33978724570352
OXA1L	-0.300202094936715	9.05155622764228	-2.29750081813797	0.0232849006850317	0.472966882128772	-3.35156451121301
FLNA	-0.267543659666286	8.42448855284553	-2.29513796793243	0.0234242955106469	0.47304528201769	-3.35608561283863
UBXN4	-0.406301054660534	7.91192517886179	-2.28251011464877	0.024181765768636	0.475342389282306	-3.38017636566465
KLRD1	-0.328421963176062	6.10935013821138	-2.27540506355815	0.0246173367775749	0.475342389282306	-3.39367799474017
ALOX12	-0.420068708285391	7.125577	-2.27308071654302	0.0247613155421036	0.475342389282306	-3.39808662388361
MOSPD3	0.278471035960873	8.12639941463415	2.27201619559633	0.0248275020970512	0.475342389282306	-3.4001043532237
GPR56	-0.328473126294591	6.80043043089431	-2.26340513645835	0.0253686200070612	0.478968380460256	-3.41639448602143
N4BP1	0.279940040851558	8.24742697560976	2.25763341650548	0.0257370716965312	0.481086963602041	-3.42728177757809
CFB	0.316462581990793	6.09751665853658	2.25723717420574	0.0257625377824222	0.481086963602041	-3.42802828900446
SLC25A40	0.329377374280785	6.50886283739837	2.25631496101837	0.0258218929088725	0.481086963602041	-3.42976525621366
MAPKAPK3	-0.338920283371689	10.1851144390244	-2.24932648253584	0.0262755861470594	0.484983524180875	-3.44290691081405
PSMD12	-0.278650292002302	10.0507328536585	-2.24883512531947	0.0263077459400463	0.484983524180875	-3.44382950001815
HIST1H2AC	-0.383496023878021	10.1041948861789	-2.24373011749062	0.0266439158976507	0.484983524180875	-3.45340398516821
ARL4A	0.323871548906787	7.05080212195122	2.24261111776289	0.0267181030305505	0.484983524180875	-3.45550003207531
PINK1	0.367049909953971	9.37080006504065	2.24190322066861	0.026765128192505	0.484983524180875	-3.45682553324998
LPXN	-0.326832628020714	9.55809695934959	-2.24109818988702	0.0268186937909823	0.484983524180875	-3.45833244930205
XPNPEP1	-0.275323424338317	8.06359035772358	-2.24023709190733	0.0268760937151614	0.484983524180875	-3.45994377063297
FIG4	0.394380938147302	8.95022185365854	2.23828320670651	0.0270067361088885	0.484983524180875	-3.46359786821059
EIF3E	-0.49379523273878	10.0544159674797	-2.23767159505491	0.0270477441027052	0.484983524180875	-3.46474108929398
MRPL3	-0.370540768124275	7.13185400813008	-2.23637583204244	0.027134803586181	0.484983524180875	-3.46716218224186
LILRB1	-0.328904365937859	10.7967890650407	-2.23169001481414	0.0274516800582676	0.484983524180875	-3.47590682260947
NPTN	-0.343020510356741	9.59551757723577	-2.22771099343647	0.0277232919994646	0.487593637981252	-3.48331932279309
RPL15	-0.381110317894125	10.0322877398374	-2.22557854233603	0.0278698184431371	0.488724264520988	-3.48728689340564
ABCG1	0.263809291426932	6.49377939837398	2.2172651925901	0.0284475233298813	0.490008032758985	-3.50272136065479
BTG1	-0.473948601841197	11.5036597398374	-2.21332543639144	0.0287249298868979	0.490008032758985	-3.51001746186582
RPL37A	-0.362689531933258	10.1972570487805	-2.21241011319494	0.028789716261179	0.490008032758985	-3.51171086928604
P2RX1	0.316589094361328	8.98829401626016	2.2107195809703	0.0289097066248269	0.490164725967268	-3.51483678300517
EVL	-0.452222339182971	9.03494072357724	-2.20808870764316	0.0290973072118757	0.49040454136975	-3.51969711525906
IMMT	-0.292224526179517	8.39401676422764	-2.20177741617015	0.0295516779575655	0.492639563487305	-3.53133518461685
MAFB	-0.384415241369391	8.85406118699187	-2.19548617830957	0.0300107403865141	0.494431264333889	-3.54290598570563
PFKFB3	0.43564257479861	10.229301	2.19303351514047	0.0301913815137923	0.494431264333889	-3.54740870888153
SH3BGRL3	-0.320643102416563	12.6893989593496	-2.19270486865335	0.030215658374298	0.494431264333889	-3.5480117051931
B2M	-0.348064939298043	13.9585489268293	-2.19068754517429	0.0303650488034516	0.494431264333889	-3.55171125403828
CSF1R	-0.505616881472964	8.37675798373984	-2.19041192034325	0.030385509657092	0.494431264333889	-3.55221647784083
RCBTB2	-0.270122257192176	8.43505674796748	-2.18577259518273	0.0307317109345387	0.495256388151515	-3.56071169489801
DCAF6	0.270378779919449	8.21213101626016	2.18571154722353	0.0307362892895598	0.495256388151515	-3.56082337195754
INSL3	0.301419316743383	6.38456036585366	2.18387514707441	0.0308742894409919	0.495256388151515	-3.56418142587524
FAM134A	0.263411198504025	8.58036478861789	2.18220619472894	0.0310001730861895	0.495256388151515	-3.56723104375762
CTSW	-0.377002951668586	7.73163701626016	-2.18192610576757	0.0310213429286006	0.495256388151515	-3.56774263142191
MTMR11	-0.351657022727274	6.38142499186992	-2.17982302123201	0.0311807010667503	0.495256388151515	-3.57158203468571
RPL18	-0.447328098676639	11.4330752682927	-2.17605593942049	0.0314679242540443	0.496224675821057	-3.57845076985841
ACVR1	-0.282922311565019	6.29737239837398	-2.17302425727017	0.031700742176471	0.496224675821057	-3.58397071018709
LAX1	-0.284171200805524	6.50660278048781	-2.16337792453039	0.0324515067148599	0.497746767747894	-3.60148738989143
EIF3I	-0.305078694476416	9.38865917073171	-2.15690120562766	0.0329641921662698	0.49907971770991	-3.61320832511483
EIF3F	-0.319826665707714	9.35302508130081	-2.15577232135895	0.0330542672707333	0.49907971770991	-3.61524797273742
SORT1	0.376968460299193	8.11894422764228	2.15441638897784	0.0331627406716272	0.499384066918019	-3.617696552424
PFKFB2	0.428641704833145	6.7896371300813	2.15155073983995	0.0333930050673235	0.500850788204723	-3.6228667713542
CLPTM1	-0.28450764154201	8.50091695934959	-2.14905380654432	0.0335947695241268	0.501218006000461	-3.62736660480369
PDLIM1	-0.371061075373992	8.36229755284553	-2.14645957026107	0.0338055136876447	0.502373921542147	-3.63203671425576
BTG2	-0.279045048043729	8.40815303252032	-2.14221582301876	0.0341527239118284	0.503426136149748	-3.63966509024385
MFNG	-0.300019609033371	8.13938008943089	-2.13872451142117	0.0344406812780744	0.503426136149748	-3.64593052956022
SDHD	-0.269435489067898	7.57936424390244	-2.13409568999513	0.0348256942051176	0.503426136149748	-3.65422285228261
FCER1A	-0.424224324223244	6.3848943495935	-2.1329922481498	0.0349180228058539	0.503426136149748	-3.65619718222539
ASF1B	0.265166943037975	6.71406902439024	2.13012754188872	0.0351587103615327	0.503426136149748	-3.66131846996167
YWHAQ	-0.32401791570771	9.95952677235772	-2.12903760431444	0.0352506607195712	0.503426136149748	-3.66326531047401
GNA12	0.289777402761794	6.81902271544715	2.12861660672384	0.0352862329028649	0.503426136149748	-3.66401704892126
CD99	-0.294923022151897	9.41597185365854	-2.128606808624	0.0352870611622485	0.503426136149748	-3.66403454290144
CFD	-0.665322119390098	10.6143728699187	-2.12514398261337	0.0355808368651907	0.504240205649676	-3.67021259727428
FBXW2	0.29136179919448	7.58896350406504	2.12311317596144	0.0357541050101734	0.506061543879914	-3.67383147364852
RAP1GAP	0.62725229142692	7.79876352845528	2.11832349341265	0.0361656476045202	0.507747993081851	-3.68235403824416
ITM2B	-0.311112704257772	12.8566435365854	-2.11714259833869	0.036267739245031	0.507747993081851	-3.6844525542133
ITM2A	-0.34625771518988	8.11707266666667	-2.11544952340385	0.0364145440029383	0.507747993081851	-3.68745936426619
KCTD12	-0.303280796317608	8.7761806504065	-2.11535110245149	0.0364230937237557	0.507747993081851	-3.68763408652938
CRIP1	-0.553569913118526	10.6635955853659	-2.11462916554004	0.0364858605469572	0.507747993081851	-3.68891547984245
COMMD9	-0.263869402474111	8.75160607317073	-2.11428539802656	0.0365157812450009	0.507747993081851	-3.68952550446545
DHX15	-0.279859067606445	8.91398558536585	-2.11176999935183	0.0367353601546462	0.507747993081851	-3.6939863697737
EIF3D	-0.322466319620251	9.77234976422764	-2.11041131714748	0.0368544376793509	0.507747993081851	-3.69639385516573
FOXN2	-0.281403792289991	7.13225997560976	-2.10985393041878	0.0369033843024018	0.507747993081851	-3.6973810911598
FYB	-0.357005214039122	8.33192457723577	-2.10911017682855	0.0369687839059376	0.507747993081851	-3.69869804387572
OPLAH	0.416615002876868	7.4693348699187	2.10903246491583	0.0369756230168358	0.507747993081851	-3.69883562247081
KHDRBS1	-0.278514566168006	8.82210697560976	-2.10861471721001	0.0370124059936139	0.507747993081851	-3.69957510921061
NPEPL1	0.278440930092065	8.57560156910569	2.10824713044989	0.0370447983466848	0.507747993081851	-3.70022569075445
STK39	-0.29454599079402	6.52766730894309	-2.09956812236081	0.0378167369930482	0.508940473688632	-3.71555608204229
CR2	0.301898089470658	5.66299063414634	2.09822958018503	0.0379370156679764	0.508940473688632	-3.71791526671058
ARHGEF3	-0.37448876639816	8.63487503252033	-2.09236216966673	0.0384681429939434	0.508940473688632	-3.72824023944637
SDCBP	-0.372051653624855	11.3638891869919	-2.0915426221363	0.0385428365983713	0.508940473688632	-3.72968028915266
CALR	-0.293559524741086	8.27879663414634	-2.08921238232162	0.0387558968697618	0.508940473688632	-3.73377197691353
PTGS1	-0.355703040276181	7.95880658536585	-2.08894300310402	0.0387805921529753	0.508940473688632	-3.73424471103479
TMEM147	-0.322634721518993	8.28446367479675	-2.08441493273171	0.0391977321233353	0.508940473688632	-3.74218261803597
RHOB	-0.317311965189877	8.28318024390244	-2.08316349082668	0.0393136969304489	0.509489707957468	-3.74437364923104
ALAS2	0.532233677215192	12.5213083577236	2.07790298957242	0.0398043913270566	0.511702613659354	-3.7535704880675
NPC2	-0.457857498273881	11.8813478943089	-2.07333641089719	0.0402346137744803	0.512224437677559	-3.76153675678697
PEBP1	-0.329845482738778	8.00599665853658	-2.07260429364391	0.0403039573419551	0.512224437677559	-3.76281241029954
PTGES3	-0.315416153049481	9.09100181300813	-2.06991001067709	0.0405600345040466	0.512356821561998	-3.76750339305818
ATP6AP2	-0.346350594361335	9.40133759349593	-2.06288897481106	0.0412339150933723	0.513559986629693	-3.77970115761339
SKAP1	-0.30369866772152	6.27358724390244	-2.06120975365679	0.0413965023880518	0.513559986629693	-3.78261282422398
MYL9	-0.534715769850404	7.57420642276423	-2.05957069505313	0.0415557307331605	0.513559986629693	-3.78545273875757
PARK7	-0.272443882048327	9.98729169105691	-2.0583896134252	0.0416707935050579	0.513559986629693	-3.78749784553588
DDOST	-0.281980009781352	9.86113397560976	-2.05774941301275	0.0417332768337331	0.513559986629693	-3.78860593415402
HMBS	0.43517493095512	7.90470267479675	2.05632319363664	0.0418727640354757	0.514157533634305	-3.79107335562315
CD37	-0.331326051495971	10.8251122520325	-2.05449042373991	0.0420525990155705	0.514689223232778	-3.79424180566547
SEC61B	-0.325659354718068	10.5397514390244	-2.05352321359163	0.0421477699840832	0.514710565909739	-3.79591284337275
EIF4G2	-0.310118295742239	9.47613148780488	-2.05264837744002	0.0422340104184314	0.514710565909739	-3.79742366108464
SRP9	-0.355593647871114	9.28616732520325	-2.0502210535852	0.0424740852040525	0.515340805658723	-3.80161246514713
NFIX	0.32824720281933	6.44983544715447	2.04205753109779	0.04329009008853	0.516065638829515	-3.81566652572085
UBE2E1	-0.304706753739932	8.78137369105691	-2.04170171397736	0.0433259595516261	0.516065638829515	-3.81627790943632
CTSS	-0.351791908227845	9.92841239837398	-2.03839571421837	0.0436604500738188	0.516065638829515	-3.82195373888037
RPL10A	-0.330929691024171	11.1783212926829	-2.03529228299439	0.0439764518639859	0.516065638829515	-3.82727404658689
LDHB	-0.394406811565018	9.02064776422764	-2.03470878523477	0.0440360833513619	0.516065638829515	-3.82827351671442
HLA-DMA	-0.440281577387797	9.20766354471545	-2.02881283343263	0.044642515853923	0.517370426246937	-3.83835777314043
CD2	-0.450152668584582	9.07416953658537	-2.02733871250263	0.0447952473373982	0.517370426246937	-3.8408748296581
CD48	-0.40593297353279	10.6816967235772	-2.02594447747348	0.0449401122478961	0.517370426246937	-3.84325392184642
RIN2	-0.322300714902185	6.52323253658537	-2.02431120630095	0.0451103221321238	0.517370426246937	-3.84603897162237
MYL12A	-0.39928212974683	12.7343617479675	-2.02426750073517	0.0451148844164903	0.517370426246937	-3.84611346965213
SEC22B	-0.273324428078253	8.18003192682927	-2.02152809318666	0.0454016293433457	0.518110016391419	-3.85077993421084
ZNF549	-0.324349564441892	8.90416003252033	-2.01903633010238	0.0456638012974039	0.519236740711228	-3.85501946086841
CNDP2	-0.32256693009206	9.4743775203252	-2.01771081043131	0.0458037918135182	0.519236740711228	-3.85727274701915
IGSF6	-0.404224243383199	9.36488783739837	-2.01723570343564	0.0458540577366483	0.519236740711228	-3.85808006010096
CD27	-0.395398827100113	8.12421004878049	-2.01528131698024	0.0460613251976236	0.51986779107777	-3.86139914624656
GNG11	-0.439668742520139	9.01510216260163	-2.01458723240979	0.0461351265061408	0.52018160085538	-3.86257717514694
MUC6	0.275219035385502	7.42143032520325	2.01384443258784	0.0462142192918275	0.520554388417607	-3.86383746879205
TFRC	0.438768443325667	8.3197792601626	2.01090740756904	0.0465280844723686	0.521311382048854	-3.86881643948542
ERP29	-0.316852887226693	10.0889785934959	-2.0097684888835	0.0466502827928483	0.521311382048854	-3.8707453698776
GPR65	-0.320332027905635	8.13119973170732	-2.00579180338424	0.0470791005726699	0.521977988604239	-3.87747253686933
RPS19	-0.442822387514379	13.0136944471545	-2.00044211150207	0.0476612647979521	0.526132178127782	-3.88650284921115
PSMA5	-0.332141758342924	9.03646036585366	-1.99886516748698	0.0478340356558167	0.526220923377073	-3.88916046876961
BIN1	-0.27683102100115	7.89557833333333	-1.99364742255068	0.0484094975680955	0.529017810872331	-3.89794005002226
COX7C	-0.363656309551207	9.36961414634146	-1.98986401519879	0.0488304393114681	0.531145293313564	-3.90429283016582
PRNP	-0.294956983026466	7.27836421138211	-1.98625436349019	0.0492349444119322	0.532308042343161	-3.91034340484168
HMGN1	-0.297684984752586	9.61492502439024	-1.984287666024	0.0494565319940678	0.532670400305632	-3.91363572898417
SPCS1	-0.347870487917149	10.4896207398374	-1.98332468631568	0.0495653392968362	0.533030095988158	-3.91524668720579
