# Supplementary material for: Cell death-related signature genes: risk-predictive biomarkers and potential therapeutic targets in severe sepsis
Source: Front Med (Lausanne). 2025 May 30;12:1577203. doi: 10.3389/fmed.2025.1577203 (PMC12163320; doi:10.3389/fmed.2025.1577203)
Supplement: Supplementary file 3 [file Table_3.xls]

ONTOLOGY	ID	Description	GeneRatio	BgRatio	pvalue	p.adjust	qvalue	geneID	Count
BP	GO:0050863	regulation of T cell activation	28/331	381/18870	1.82139404402142e-10	6.70964286318865e-07	5.23795704957296e-07	CCL5/FYN/CD4/CD74/SPTA1/PTPRC/CD3E/FGL2/LAT/RUNX3/CD86/ADA/HSPH1/HLA-DPA1/ZBTB16/PRKAR1A/TNFRSF1B/LILRB2/HLA-DRA/LILRB1/B2M/LAX1/CLPTM1/HLA-DMA/CD2/CD27/TFRC/PRNP	28
BP	GO:0007159	leukocyte cell-cell adhesion	29/331	419/18870	3.50062041070923e-10	6.70964286318865e-07	5.23795704957296e-07	CX3CR1/CCL5/EXT1/ITGB1/FYN/CD4/CD74/SPTA1/PTPRC/CD3E/FGL2/RUNX3/CD86/ADA/HSPH1/HLA-DPA1/ZBTB16/PRKAR1A/ETS1/LILRB2/HLA-DRA/LILRB1/B2M/LAX1/SKAP1/HLA-DMA/CD27/TFRC/PRNP	29
BP	GO:0002768	immune response-regulating cell surface receptor signaling pathway	26/331	346/18870	5.18519541204687e-10	6.70964286318865e-07	5.23795704957296e-07	ERMAP/FYN/LIPA/PTPRC/CD3G/CD3E/CD247/RFTN1/PVRIG/LAT/PRKCH/CD19/APPL2/ADA/STK11/FCN1/LILRB2/KLRD1/LPXN/LILRB1/LAX1/FCER1A/KHDRBS1/CR2/SKAP1/PRNP	26
BP	GO:1903131	mononuclear cell differentiation	30/331	481/18870	2.03475013531742e-09	1.81954958199921e-06	1.42045154331076e-06	ITGB1/LIPA/CD4/CD74/PTPRC/CD3G/CD3E/FGL2/ZFP36L2/RUNX3/CD86/STAT4/CD19/ZFP36L1/ADA/ZBTB16/STK11/GATA1/LILRB2/HLA-DRA/LILRB1/MAFB/B2M/CSF1R/CLPTM1/MFNG/ITM2A/CR2/CD2/CD27	30
BP	GO:0022407	regulation of cell-cell adhesion	30/331	493/18870	3.60734438938212e-09	1.81954958199921e-06	1.42045154331076e-06	CCL5/FYN/CD4/CD74/KIFAP3/SPTA1/PTPRC/CD3E/FGL2/RUNX3/CD86/SH2B3/ADA/HSPH1/HLA-DPA1/ZBTB16/PRKAR1A/ETS1/FXYD5/LILRB2/HLA-DRA/ALOX12/LILRB1/B2M/LAX1/SKAP1/HLA-DMA/CD27/TFRC/PRNP	30
BP	GO:1903039	positive regulation of leukocyte cell-cell adhesion	22/331	275/18870	3.66563189104731e-09	1.81954958199921e-06	1.42045154331076e-06	CCL5/FYN/CD4/CD74/SPTA1/PTPRC/CD3E/RUNX3/CD86/ADA/HSPH1/HLA-DPA1/ZBTB16/ETS1/LILRB2/HLA-DRA/LILRB1/B2M/SKAP1/HLA-DMA/CD27/TFRC	22
BP	GO:0050851	antigen receptor-mediated signaling pathway	19/331	205/18870	3.94401423981433e-09	1.81954958199921e-06	1.42045154331076e-06	ERMAP/FYN/LIPA/PTPRC/CD3G/CD3E/CD247/RFTN1/PVRIG/LAT/PRKCH/CD19/ADA/STK11/LPXN/LAX1/KHDRBS1/SKAP1/PRNP	19
BP	GO:0002443	leukocyte mediated immunity	29/331	466/18870	4.02589557367365e-09	1.81954958199921e-06	1.42045154331076e-06	CX3CR1/PRF1/CD74/KLRB1/PTGDS/PIK3CG/IL27RA/PTPRC/UNC93B1/NKG7/DDX21/GZMB/RFTN1/SNAP23/IL2RB/LAT/CD19/GATA1/TNFRSF1B/HPRT1/HLA-DRA/KLRD1/LILRB1/B2M/FCER1A/CR2/CD2/CD27/TFRC	29
BP	GO:1903037	regulation of leukocyte cell-cell adhesion	26/331	382/18870	4.21843025193017e-09	1.81954958199921e-06	1.42045154331076e-06	CCL5/FYN/CD4/CD74/SPTA1/PTPRC/CD3E/FGL2/RUNX3/CD86/ADA/HSPH1/HLA-DPA1/ZBTB16/PRKAR1A/ETS1/LILRB2/HLA-DRA/LILRB1/B2M/LAX1/SKAP1/HLA-DMA/CD27/TFRC/PRNP	26
BP	GO:0002764	immune response-regulating signaling pathway	30/331	500/18870	4.99370440382425e-09	1.93855604956458e-06	1.51335526090632e-06	ERMAP/FYN/LIPA/PTPRC/UNC93B1/CD3G/CD3E/CD247/RFTN1/PVRIG/RTN4/LAT/PRKCH/CD19/APPL2/ADA/STK11/FCN1/LILRB2/KLRD1/MAPKAPK3/LPXN/LILRB1/LAX1/FCER1A/KHDRBS1/CR2/SKAP1/CTSS/PRNP	30
BP	GO:0045785	positive regulation of cell adhesion	29/331	482/18870	8.57456594691491e-09	3.02604227326579e-06	2.36231343169072e-06	CCL5/FYN/CD4/CD74/KIFAP3/SPTA1/PTPRC/CD3E/TGM2/RUNX3/CD86/RRAS/ADA/HSPH1/HLA-DPA1/ZBTB16/ETS1/ADAM9/LILRB2/HLA-DRA/FLNA/LILRB1/B2M/CALR/SKAP1/HLA-DMA/RIN2/CD27/TFRC	29
BP	GO:0002429	immune response-activating cell surface receptor signaling pathway	23/331	318/18870	1.09808940945048e-08	3.33582960712641e-06	2.60415234657039e-06	ERMAP/FYN/LIPA/PTPRC/CD3G/CD3E/CD247/RFTN1/PVRIG/LAT/PRKCH/CD19/APPL2/ADA/STK11/FCN1/KLRD1/LPXN/LAX1/KHDRBS1/CR2/SKAP1/PRNP	23
BP	GO:0030098	lymphocyte differentiation	27/331	429/18870	1.11709904411755e-08	3.33582960712641e-06	2.60415234657039e-06	ITGB1/LIPA/CD4/CD74/PTPRC/CD3G/CD3E/FGL2/ZFP36L2/RUNX3/CD86/STAT4/CD19/ZFP36L1/ADA/ZBTB16/STK11/LILRB2/HLA-DRA/MAFB/B2M/CLPTM1/MFNG/ITM2A/CR2/CD2/CD27	27
BP	GO:0022409	positive regulation of cell-cell adhesion	23/331	322/18870	1.38817648550002e-08	3.84921508336505e-06	3.00493240733425e-06	CCL5/FYN/CD4/CD74/KIFAP3/SPTA1/PTPRC/CD3E/RUNX3/CD86/ADA/HSPH1/HLA-DPA1/ZBTB16/ETS1/LILRB2/HLA-DRA/LILRB1/B2M/SKAP1/HLA-DMA/CD27/TFRC	23
BP	GO:0002366	leukocyte activation involved in immune response	22/331	301/18870	1.91126221986705e-08	4.94634662501593e-06	3.8614203024542e-06	CX3CR1/CD74/PTGDS/PIK3CG/IL27RA/PTPRC/NKG7/SNAP23/FGL2/CD244/LAT/CD86/STAT4/CD19/ADA/GATA1/HLA-DRA/LILRB1/MFNG/FCER1A/ITM2A/TFRC	22
BP	GO:0050870	positive regulation of T cell activation	20/331	251/18870	2.04284756742221e-08	4.95645891045815e-06	3.86931457013721e-06	CCL5/FYN/CD4/CD74/SPTA1/PTPRC/CD3E/RUNX3/CD86/ADA/HSPH1/HLA-DPA1/ZBTB16/LILRB2/HLA-DRA/LILRB1/B2M/HLA-DMA/CD27/TFRC	20
BP	GO:0002263	cell activation involved in immune response	22/331	305/18870	2.42370365889188e-08	5.53459859048133e-06	4.32064571761592e-06	CX3CR1/CD74/PTGDS/PIK3CG/IL27RA/PTPRC/NKG7/SNAP23/FGL2/CD244/LAT/CD86/STAT4/CD19/ADA/GATA1/HLA-DRA/LILRB1/MFNG/FCER1A/ITM2A/TFRC	22
BP	GO:0030217	T cell differentiation	22/331	307/18870	2.72517238164167e-08	5.56795746606998e-06	4.34668769348829e-06	LIPA/CD4/CD74/PTPRC/CD3G/CD3E/FGL2/ZFP36L2/RUNX3/CD86/STAT4/ZFP36L1/ADA/ZBTB16/STK11/LILRB2/HLA-DRA/MAFB/B2M/CLPTM1/CD2/CD27	22
BP	GO:0046651	lymphocyte proliferation	22/331	307/18870	2.72517238164167e-08	5.56795746606998e-06	4.34668769348829e-06	CCL5/FYN/LIPA/CD74/PIK3CG/SPTA1/PTPRC/CDKN1A/CD3E/CD86/FKBP1B/CD19/ADA/HLA-DPA1/PRKAR1A/TNFRSF1B/LILRB2/HPRT1/LILRB1/CR2/TFRC/PRNP	22
BP	GO:0050852	T cell receptor signaling pathway	15/331	144/18870	3.70081117442471e-08	7.18327448955836e-06	5.60770282693091e-06	ERMAP/FYN/LIPA/PTPRC/CD3G/CD3E/CD247/RFTN1/PVRIG/LAT/ADA/STK11/KHDRBS1/SKAP1/PRNP	15
BP	GO:0032943	mononuclear cell proliferation	22/331	314/18870	4.07570922499594e-08	7.53423962449249e-06	5.88168764850291e-06	CCL5/FYN/LIPA/CD74/PIK3CG/SPTA1/PTPRC/CDKN1A/CD3E/CD86/FKBP1B/CD19/ADA/HLA-DPA1/PRKAR1A/TNFRSF1B/LILRB2/HPRT1/LILRB1/CR2/TFRC/PRNP	22
BP	GO:0070661	leukocyte proliferation	23/331	350/18870	6.47099266057673e-08	1.14183606856177e-05	8.91386979416288e-06	CCL5/FYN/LIPA/CD74/PIK3CG/SPTA1/PTPRC/CDKN1A/CD3E/CD86/FKBP1B/CD19/ADA/HLA-DPA1/PRKAR1A/TNFRSF1B/LILRB2/HPRT1/LILRB1/CSF1R/CR2/TFRC/PRNP	23
BP	GO:0002757	immune response-activating signaling pathway	27/331	473/18870	8.4061495637509e-08	1.4188118524557e-05	1.10761119423519e-05	ERMAP/FYN/LIPA/PTPRC/UNC93B1/CD3G/CD3E/CD247/RFTN1/PVRIG/RTN4/LAT/PRKCH/CD19/APPL2/ADA/STK11/FCN1/KLRD1/MAPKAPK3/LPXN/LAX1/KHDRBS1/CR2/SKAP1/CTSS/PRNP	27
BP	GO:0034109	homotypic cell-cell adhesion	12/331	96/18870	1.16231557393591e-07	1.88004544084133e-05	1.4676783058603e-05	CCL5/VCL/PIK3CG/SH2B3/HSPB1/TUBB1/GATA1/FLNA/ALOX12/CD99/MYL9/MYL12A	12
BP	GO:0050867	positive regulation of cell activation	24/331	396/18870	1.51152288076522e-07	2.34709272925223e-05	1.83228394683077e-05	CCL5/FYN/CD4/CD74/SPTA1/PTPRC/CDKN1A/CD3E/RUNX3/CD86/ADA/HSPH1/HLA-DPA1/ZBTB16/GATA1/LILRB2/HLA-DRA/FLNA/LILRB1/B2M/HLA-DMA/CD2/CD27/TFRC	24
BP	GO:0010959	regulation of metal ion transport	24/331	398/18870	1.65853561506116e-07	2.47632125294901e-05	1.9331676258142e-05	FHL1/CCL5/ITGB1/FYN/CD4/KEL/PIK3CG/KCNH2/ATP1B3/VDAC1/FKBP1B/PTGS2/CD19/AHNAK/CALM1/FXYD5/LILRB2/FLNA/LILRB1/P2RX1/B2M/STK39/BIN1/PRNP	24
BP	GO:0002696	positive regulation of leukocyte activation	23/331	380/18870	2.82828480694044e-07	4.05874388162363e-05	3.1685033854482e-05	CCL5/FYN/CD4/CD74/SPTA1/PTPRC/CDKN1A/CD3E/RUNX3/CD86/ADA/HSPH1/HLA-DPA1/ZBTB16/GATA1/LILRB2/HLA-DRA/LILRB1/B2M/HLA-DMA/CD2/CD27/TFRC	23
BP	GO:0033631	cell-cell adhesion mediated by integrin	6/331	17/18870	2.92748141899695e-07	4.05874388162363e-05	3.1685033854482e-05	CCL5/ITGB1/CD3E/ADA/ADAM9/SKAP1	6
BP	GO:0033077	T cell differentiation in thymus	11/331	87/18870	3.50025556544554e-07	4.68551451898607e-05	3.65779882864527e-05	CD74/PTPRC/CD3G/CD3E/ZFP36L2/ZFP36L1/ADA/STK11/MAFB/B2M/CLPTM1	11
BP	GO:0051251	positive regulation of lymphocyte activation	21/331	330/18870	4.16239566543697e-07	5.38613999107544e-05	4.20474986694493e-05	CCL5/FYN/CD4/CD74/SPTA1/PTPRC/CDKN1A/CD3E/RUNX3/CD86/ADA/HSPH1/HLA-DPA1/ZBTB16/LILRB2/HLA-DRA/LILRB1/B2M/HLA-DMA/CD27/TFRC	21
BP	GO:0070527	platelet aggregation	10/331	72/18870	4.92700355337322e-07	6.16987993361124e-05	4.81658513757606e-05	VCL/PIK3CG/SH2B3/HSPB1/TUBB1/GATA1/FLNA/ALOX12/MYL9/MYL12A	10
BP	GO:0033674	positive regulation of kinase activity	21/331	337/18870	5.86856086690006e-07	7.11929790165814e-05	5.55775879467279e-05	CCL5/CD4/CD74/LMO4/PIK3CG/PTPRC/CDKN1A/HSP90AA1/CAMK1/MMD/LAT/CD86/CD19/STK11/CALM1/ADAM9/PINK1/CSF1R/PARK7/ERP29/PRNP	21
BP	GO:0002449	lymphocyte mediated immunity	22/331	368/18870	6.35631928810646e-07	7.47734287164524e-05	5.83727056792935e-05	PRF1/CD74/KLRB1/IL27RA/PTPRC/UNC93B1/NKG7/GZMB/RFTN1/IL2RB/CD19/TNFRSF1B/HPRT1/HLA-DRA/KLRD1/LILRB1/B2M/FCER1A/CR2/CD2/CD27/TFRC	22
BP	GO:0002181	cytoplasmic translation	14/331	156/18870	6.71180882509166e-07	7.66330642911936e-05	5.98244507970244e-05	PABPC1/SH3BGRL/HNRNPU/RPS27A/RPL3/EIF3E/RPL15/RPL37A/RPL18/EIF3I/EIF3F/EIF3D/RPL10A/RPS19	14
BP	GO:0019886	antigen processing and presentation of exogenous peptide antigen via MHC class II	7/331	31/18870	8.78113332835116e-07	9.73953130875977e-05	7.60327303829263e-05	CD74/UNC93B1/HLA-DPA1/HLA-DRA/B2M/CTSS/HLA-DMA	7
BP	GO:0019882	antigen processing and presentation	12/331	116/18870	9.35745194642182e-07	0.000100904523488915	7.87722343676855e-05	EXT1/CD74/UNC93B1/RFTN1/FGL2/HLA-DPA1/LILRB2/HLA-DRA/B2M/CALR/CTSS/HLA-DMA	12
BP	GO:0042098	T cell proliferation	16/331	213/18870	1.19120954185663e-06	0.000124980417337498	9.75673476815147e-05	CCL5/FYN/LIPA/PIK3CG/SPTA1/PTPRC/CD3E/CD86/FKBP1B/HLA-DPA1/PRKAR1A/TNFRSF1B/LILRB2/LILRB1/TFRC/PRNP	16
BP	GO:0002697	regulation of immune effector process	22/331	389/18870	1.59959125260194e-06	0.000163410874805283	0.00012756851014518	CX3CR1/CD74/KLRB1/IL27RA/PTPRC/DDX21/FGL2/CD244/CD86/APPL2/SLC7A5/PRG2/GATA1/TNFRSF1B/FCN1/HLA-DRA/KLRD1/LILRB1/B2M/CR2/TFRC/RPS19	22
BP	GO:0002495	antigen processing and presentation of peptide antigen via MHC class II	7/331	35/18870	2.11425374182281e-06	0.000200183732335516	0.00015627564885001	CD74/UNC93B1/HLA-DPA1/HLA-DRA/B2M/CTSS/HLA-DMA	7
BP	GO:0006779	porphyrin-containing compound biosynthetic process	7/331	35/18870	2.11425374182281e-06	0.000200183732335516	0.00015627564885001	ABCB6/SPTA1/ALAD/PGRMC1/PPOX/ALAS2/HMBS	7
BP	GO:0033014	tetrapyrrole biosynthetic process	7/331	35/18870	2.11425374182281e-06	0.000200183732335516	0.00015627564885001	ABCB6/SPTA1/ALAD/PGRMC1/PPOX/ALAS2/HMBS	7
BP	GO:0001906	cell killing	16/331	223/18870	2.17630088327553e-06	0.000201152381639896	0.000157031835662914	CX3CR1/PRF1/KLRB1/PTPRC/GZMA/NKG7/GZMB/GNLY/GZMH/HPRT1/HLA-DRA/KLRD1/LILRB1/B2M/CD2/RPS19	16
BP	GO:0045860	positive regulation of protein kinase activity	18/331	282/18870	2.7053043352042e-06	0.000244232358820063	0.000190662697210597	CCL5/CD4/PIK3CG/PTPRC/CDKN1A/HSP90AA1/CAMK1/MMD/LAT/CD86/STK11/CALM1/ADAM9/PINK1/CSF1R/PARK7/ERP29/PRNP	18
BP	GO:0001819	positive regulation of cytokine production	25/331	499/18870	2.78331760456365e-06	0.000244358196381444	0.000190760933697274	CD4/CD74/PIK3CG/IL27RA/PTPRC/UNC93B1/DDX21/CD3E/RFTN1/HSP90AA1/CD244/CD86/HSPB1/PTGS2/SLC7A5/HLA-DPA1/PRG2/FCN1/LILRB2/LILRB1/B2M/CSF1R/ATP6AP2/PARK7/CD2	25
BP	GO:0045059	positive thymic T cell selection	5/331	14/18870	2.83259114816203e-06	0.000244358196381444	0.000190760933697274	CD74/PTPRC/CD3G/CD3E/STK11	5
BP	GO:0002504	antigen processing and presentation of peptide or polysaccharide antigen via MHC class II	7/331	37/18870	3.14098595236731e-06	0.000265071901458476	0.000206931317090744	CD74/UNC93B1/HLA-DPA1/HLA-DRA/B2M/CTSS/HLA-DMA	7
BP	GO:1904062	regulation of monoatomic cation transmembrane transport	19/331	315/18870	3.28342391422401e-06	0.000271196843298247	0.000211712820807411	FHL1/ITGB1/FYN/KEL/PIK3CG/KCNH2/ATP1B3/VDAC1/FKBP1B/CD19/AHNAK/CALM1/FXYD5/FLNA/P2RX1/STK39/CTSS/BIN1/PRNP	19
BP	GO:0048872	homeostasis of number of cells	19/331	316/18870	3.43856192459228e-06	0.000278093695651401	0.000217096925019763	CX3CR1/EXT1/LIPA/CD74/SPTA1/LAT/SH2B3/LGALS2/ZFP36L1/ADA/POLB/KLF2/ETS1/GATA1/SLC25A40/MAFB/B2M/ALAS2/RPS19	19
BP	GO:0002460	adaptive immune response based on somatic recombination of immune receptors built from immunoglobulin superfamily domains	21/331	380/18870	3.97505846885742e-06	0.000314921979104173	0.000245847332585188	CD4/PRF1/CD74/IL27RA/PTPRC/UNC93B1/RFTN1/IL2RB/STAT4/CD19/ADA/TNFRSF1B/HPRT1/HLA-DRA/KLRD1/LILRB1/B2M/FCER1A/CR2/CD27/TFRC	21
BP	GO:0051347	positive regulation of transferase activity	22/331	414/18870	4.39523039918409e-06	0.000341245688192653	0.000266397227773705	CCL5/CD4/CD74/LMO4/PIK3CG/PTPRC/CDKN1A/HSP90AA1/CAMK1/MMD/LAT/CD86/CD19/STK11/CALM1/ADAM9/PINK1/CSF1R/PTGES3/PARK7/ERP29/PRNP	22
BP	GO:0002478	antigen processing and presentation of exogenous peptide antigen	7/331	40/18870	5.43682301980315e-06	0.000413838175742663	0.000323067357564773	CD74/UNC93B1/HLA-DPA1/HLA-DRA/B2M/CTSS/HLA-DMA	7
BP	GO:0002285	lymphocyte activation involved in immune response	15/331	213/18870	5.68313509963234e-06	0.000424267893399476	0.000331209432223512	CD74/IL27RA/PTPRC/NKG7/FGL2/CD244/CD86/STAT4/CD19/ADA/HLA-DRA/LILRB1/MFNG/ITM2A/TFRC	15
BP	GO:0042060	wound healing	22/331	423/18870	6.19125176334503e-06	0.000453479987647272	0.00035401417729236	F13A1/EXT1/ITGB1/VCL/OCLN/PIK3CG/RHOC/CDKN1A/SH2B3/HSPB1/TUBB1/AHNAK/NFE2L2/VKORC1/GATA1/FLNA/ALOX12/P2RX1/INSL3/GNA12/MYL9/MYL12A	22
BP	GO:0007264	small GTPase mediated signal transduction	24/331	491/18870	6.70738161846912e-06	0.000480921394788366	0.000375436615850676	ITGB1/KANK2/LIPA/PIK3CG/RHOC/CDKN1A/SH3BP1/RHOQ/DOK2/FAM13B/TGM2/RUNDC3A/LAT/RRAS/RHOBTB2/YWHAQ/GNA12/RAP1GAP/ARHGEF3/SDCBP/RHOB/PARK7/RIN2/GPR65	24
BP	GO:0001909	leukocyte mediated cytotoxicity	12/331	140/18870	6.81367251760952e-06	0.000480921394788366	0.000375436615850676	CX3CR1/PRF1/KLRB1/PTPRC/NKG7/GZMB/HPRT1/HLA-DRA/KLRD1/LILRB1/B2M/CD2	12
BP	GO:0046323	glucose import	9/331	77/18870	7.97875509100995e-06	0.000553098701130368	0.000431782629831159	PID1/OCLN/RHOQ/PEA15/APPL2/GRB10/NFE2L2/SLC2A1/SORT1	9
BP	GO:0034763	negative regulation of transmembrane transport	12/331	144/18870	9.10088309716301e-06	0.000619818038301523	0.000483867819699581	PID1/KEL/KCNH2/PEA15/VDAC1/FKBP1B/APPL2/GRB10/CALM1/YWHAQ/STK39/BIN1	12
BP	GO:0001894	tissue homeostasis	17/331	279/18870	9.47527170398281e-06	0.000623440758556971	0.000486695936409751	EXT1/ITGB1/LIPA/VCL/OCLN/IL10RA/ALDH1A1/HSPB1/PTGS2/STK11/GATA1/SLC2A1/B2M/CSF1R/STK39/MUC6/TFRC	17
BP	GO:0060249	anatomical structure homeostasis	17/331	279/18870	9.47527170398281e-06	0.000623440758556971	0.000486695936409751	EXT1/ITGB1/LIPA/VCL/OCLN/IL10RA/ALDH1A1/HSPB1/PTGS2/STK11/GATA1/SLC2A1/B2M/CSF1R/STK39/MUC6/TFRC	17
BP	GO:0007596	blood coagulation	15/331	224/18870	1.04321691612217e-05	0.000674961344731044	0.000526916052897496	F13A1/VCL/PIK3CG/SH2B3/HSPB1/TUBB1/NFE2L2/VKORC1/GATA1/FLNA/ALOX12/P2RX1/GNA12/MYL9/MYL12A	15
BP	GO:0031960	response to corticosteroid	12/331	149/18870	1.28862110848647e-05	0.000820070023466311	0.00064019675087706	SGK1/PTGDS/PTPRC/CDKN1A/ALAD/ZFP36L2/PTGS2/ZFP36L1/HNRNPU/ADAM9/RAN/STK39	12
BP	GO:0050817	coagulation	15/331	229/18870	1.35719330946557e-05	0.000849778133442794	0.000663388716120775	F13A1/VCL/PIK3CG/SH2B3/HSPB1/TUBB1/NFE2L2/VKORC1/GATA1/FLNA/ALOX12/P2RX1/GNA12/MYL9/MYL12A	15
BP	GO:0007599	hemostasis	15/331	231/18870	1.50458205066655e-05	0.000927109130267863	0.000723758015684042	F13A1/VCL/PIK3CG/SH2B3/HSPB1/TUBB1/NFE2L2/VKORC1/GATA1/FLNA/ALOX12/P2RX1/GNA12/MYL9/MYL12A	15
BP	GO:0002456	T cell mediated immunity	11/331	129/18870	1.72955237884204e-05	0.00104908161479137	0.000818977187283918	PRF1/PTPRC/UNC93B1/RFTN1/TNFRSF1B/HPRT1/HLA-DRA/KLRD1/LILRB1/B2M/CR2	11
BP	GO:0034765	regulation of monoatomic ion transmembrane transport	22/331	454/18870	1.86488292366144e-05	0.00111376546302365	0.000869473350157294	FHL1/ITGB1/FYN/KCNH6/KEL/PIK3CG/KCNH2/ATP1B3/VDAC1/FKBP1B/CD19/TMEM109/AHNAK/CALM1/FXYD5/FLNA/P2RX1/YWHAQ/STK39/CTSS/BIN1/PRNP	22
BP	GO:0046631	alpha-beta T cell activation	13/331	181/18870	1.93799949542825e-05	0.00111555193872523	0.000870867982209373	PTPRC/CD3G/NKG7/CD3E/CD247/RUNX3/CD86/STAT4/ADA/HSPH1/ZBTB16/HLA-DRA/LILRB1	13
BP	GO:0050854	regulation of antigen receptor-mediated signaling pathway	8/331	66/18870	1.95261449737649e-05	0.00111555193872523	0.000870867982209373	LIPA/PTPRC/PVRIG/PRKCH/CD19/ADA/LPXN/PRNP	8
BP	GO:1901379	regulation of potassium ion transmembrane transport	9/331	86/18870	1.98101387853402e-05	0.00111555193872523	0.000870867982209373	FHL1/ITGB1/KEL/KCNH2/ATP1B3/FLNA/STK39/BIN1/PRNP	9
BP	GO:0002396	MHC protein complex assembly	5/331	20/18870	2.01155681892752e-05	0.00111555193872523	0.000870867982209373	HLA-DPA1/HLA-DRA/B2M/CALR/HLA-DMA	5
BP	GO:0002501	peptide antigen assembly with MHC protein complex	5/331	20/18870	2.01155681892752e-05	0.00111555193872523	0.000870867982209373	HLA-DPA1/HLA-DRA/B2M/CALR/HLA-DMA	5
BP	GO:0070663	regulation of leukocyte proliferation	16/331	267/18870	2.12672697438573e-05	0.00114790192453489	0.000896122357096433	CCL5/CD74/SPTA1/PTPRC/CDKN1A/CD3E/CD86/ADA/HLA-DPA1/PRKAR1A/TNFRSF1B/LILRB2/LILRB1/CSF1R/TFRC/PRNP	16
BP	GO:0050670	regulation of lymphocyte proliferation	15/331	238/18870	2.13845781715508e-05	0.00114790192453489	0.000896122357096433	CCL5/CD74/SPTA1/PTPRC/CDKN1A/CD3E/CD86/ADA/HLA-DPA1/PRKAR1A/TNFRSF1B/LILRB2/LILRB1/TFRC/PRNP	15
BP	GO:0019884	antigen processing and presentation of exogenous antigen	7/331	49/18870	2.18816956248278e-05	0.00114790192453489	0.000896122357096433	CD74/UNC93B1/HLA-DPA1/HLA-DRA/B2M/CTSS/HLA-DMA	7
BP	GO:0033628	regulation of cell adhesion mediated by integrin	7/331	49/18870	2.18816956248278e-05	0.00114790192453489	0.000896122357096433	CCL5/PIK3CG/CD3E/ADA/ADAM9/LPXN/SKAP1	7
BP	GO:0030168	platelet activation	11/331	133/18870	2.30528612703801e-05	0.00117751588752126	0.000919240825449091	VCL/PIK3CG/SH2B3/HSPB1/TUBB1/GATA1/FLNA/ALOX12/P2RX1/MYL9/MYL12A	11
BP	GO:0043271	negative regulation of monoatomic ion transport	11/331	133/18870	2.30528612703801e-05	0.00117751588752126	0.000919240825449091	KEL/KCNH2/VDAC1/FKBP1B/PTGS2/CALM1/LILRB2/LILRB1/YWHAQ/STK39/BIN1	11
BP	GO:0033627	cell adhesion mediated by integrin	9/331	88/18870	2.3869901746943e-05	0.00119374144680193	0.000931907488094238	CCL5/EXT1/ITGB1/PIK3CG/CD3E/ADA/ADAM9/LPXN/SKAP1	9
BP	GO:0045619	regulation of lymphocyte differentiation	14/331	212/18870	2.39855313886013e-05	0.00119374144680193	0.000931907488094238	CD74/PTPRC/FGL2/ZFP36L2/RUNX3/CD86/ZFP36L1/ADA/ZBTB16/LILRB2/HLA-DRA/CLPTM1/CD2/CD27	14
BP	GO:1902176	negative regulation of oxidative stress-induced intrinsic apoptotic signaling pathway	6/331	34/18870	2.47367814736386e-05	0.00121554665418564	0.00094892996485817	FYN/NONO/HSPB1/NFE2L2/PINK1/PARK7	6
BP	GO:0032944	regulation of mononuclear cell proliferation	15/331	242/18870	2.59802557210545e-05	0.00126069190886417	0.000984173108169946	CCL5/CD74/SPTA1/PTPRC/CDKN1A/CD3E/CD86/ADA/HLA-DPA1/PRKAR1A/TNFRSF1B/LILRB2/LILRB1/TFRC/PRNP	15
BP	GO:0033632	regulation of cell-cell adhesion mediated by integrin	4/331	11/18870	2.78353619803557e-05	0.00131776677082611	0.00102872923159748	CCL5/CD3E/ADA/SKAP1	4
BP	GO:0046501	protoporphyrinogen IX metabolic process	4/331	11/18870	2.78353619803557e-05	0.00131776677082611	0.00102872923159748	ALAD/PPOX/ALAS2/HMBS	4
BP	GO:0006636	unsaturated fatty acid biosynthetic process	7/331	52/18870	3.2579195682645e-05	0.00150562425761938	0.00117538226027989	CD74/PTGDS/PTGS2/ELOVL5/ALOX12/PTGS1/PTGES3	7
BP	GO:0006968	cellular defense response	7/331	52/18870	3.2579195682645e-05	0.00150562425761938	0.00117538226027989	CX3CR1/ITGB1/KLRG1/PRF1/GNLY/CCR3/LILRB2	7
BP	GO:0048002	antigen processing and presentation of peptide antigen	8/331	71/18870	3.35242221620871e-05	0.0015310709462732	0.00119524749974797	CD74/UNC93B1/HLA-DPA1/HLA-DRA/B2M/CALR/CTSS/HLA-DMA	8
BP	GO:0042113	B cell activation	16/331	278/18870	3.47512175986894e-05	0.00156865379904782	0.00122458697021575	ITGB1/CD74/IL27RA/PTPRC/CDKN1A/ZFP36L2/CD86/CD19/ZFP36L1/ADA/LAX1/MFNG/ITM2A/CR2/CD27/TFRC	16
BP	GO:0006778	porphyrin-containing compound metabolic process	7/331	53/18870	3.69780983551909e-05	0.00162345034086665	0.00126736449777789	ABCB6/SPTA1/ALAD/PGRMC1/PPOX/ALAS2/HMBS	7
BP	GO:0046635	positive regulation of alpha-beta T cell activation	8/331	72/18870	3.71465535776944e-05	0.00162345034086665	0.00126736449777789	PTPRC/CD3E/RUNX3/CD86/ADA/HSPH1/ZBTB16/HLA-DRA	8
BP	GO:1900182	positive regulation of protein localization to nucleus	9/331	93/18870	3.72197527916362e-05	0.00162345034086665	0.00126736449777789	FYN/HSP90AA1/PTGS2/STK11/CCT8/RAN/FLNA/PARK7/TFRC	9
BP	GO:0070665	positive regulation of leukocyte proliferation	12/331	166/18870	3.79110905069458e-05	0.00162841085058047	0.00127123697465256	CCL5/CD74/SPTA1/PTPRC/CDKN1A/CD3E/CD86/ADA/HLA-DPA1/LILRB2/CSF1R/TFRC	12
BP	GO:1903829	positive regulation of protein localization	22/331	476/18870	3.81724336431794e-05	0.00162841085058047	0.00127123697465256	ITGB1/FYN/GZMB/CD247/HSP90AA1/CAMK1/RTN4/PGRMC1/PRKCH/PTGS2/STK11/PRKAR1A/CCT8/ADAM9/RAN/FLNA/PINK1/ABCG1/PFKFB2/PARK7/TFRC/PRNP	22
BP	GO:0051924	regulation of calcium ion transport	15/331	251/18870	3.96342591469759e-05	0.00167239341313653	0.00130557244947533	CCL5/FYN/CD4/PIK3CG/VDAC1/FKBP1B/PTGS2/CD19/AHNAK/CALM1/LILRB2/LILRB1/P2RX1/BIN1/PRNP	15
BP	GO:0010720	positive regulation of cell development	21/331	444/18870	4.11116841660561e-05	0.0017160812680928	0.00133967785754472	CX3CR1/ITGB1/CD4/CD74/PTPRC/TGM2/RUNX3/CD86/PRKCH/ZFP36L1/ADA/SLC7A5/ZBTB16/STK11/TNFRSF1B/LILRB2/HLA-DRA/NPTN/EIF4G2/CD27/BIN1	21
BP	GO:0045061	thymic T cell selection	5/331	23/18870	4.1809832720711e-05	0.00172665713427447	0.00134793402466883	CD74/PTPRC/CD3G/CD3E/STK11	5
BP	GO:0050671	positive regulation of lymphocyte proliferation	11/331	145/18870	5.13098703147083e-05	0.00208852955651901	0.00163043374094152	CCL5/CD74/SPTA1/PTPRC/CDKN1A/CD3E/CD86/ADA/HLA-DPA1/LILRB2/TFRC	11
BP	GO:1903706	regulation of hemopoiesis	20/331	417/18870	5.16483352462198e-05	0.00208852955651901	0.00163043374094152	CD4/CD74/PTPRC/FGL2/ZFP36L2/RUNX3/CD86/ZFP36L1/ADA/ZBTB16/ETS1/GATA1/LILRB2/HLA-DRA/LILRB1/MAFB/B2M/CLPTM1/CD2/CD27	20
BP	GO:1902105	regulation of leukocyte differentiation	17/331	321/18870	5.65762619733939e-05	0.00226421699980119	0.00176758609030278	CD4/CD74/PTPRC/FGL2/ZFP36L2/RUNX3/CD86/ZFP36L1/ADA/ZBTB16/LILRB2/HLA-DRA/LILRB1/MAFB/CLPTM1/CD2/CD27	17
BP	GO:0032946	positive regulation of mononuclear cell proliferation	11/331	148/18870	6.18499897894848e-05	0.00245001694247735	0.00191263287437086	CCL5/CD74/SPTA1/PTPRC/CDKN1A/CD3E/CD86/ADA/HLA-DPA1/LILRB2/TFRC	11
BP	GO:0046629	gamma-delta T cell activation	5/331	25/18870	6.41411998626443e-05	0.0025151125037049	0.00196345044555612	PTPRC/CD3G/CD3E/CD247/LILRB1	5
BP	GO:0010634	positive regulation of epithelial cell migration	12/331	176/18870	6.70261070360119e-05	0.00260195347513798	0.00203124381217556	PIK3CG/RTN4/HSPB1/PTGS2/RRAS/ETS1/NFE2L2/ADAM9/INSL3/CALR/RHOB/RIN2	12
BP	GO:0001667	ameboidal-type cell migration	22/331	497/18870	7.22386948503716e-05	0.00277654072682319	0.00216753728477561	ITGB1/KANK2/PIK3CG/SH3BP1/RTN4/HSPB1/PTGS2/RRAS/APPL2/ETS1/NFE2L2/DAAM2/ADAM9/LPXN/EVL/INSL3/ACVR1/PDLIM1/GNA12/CALR/RHOB/RIN2	22
BP	GO:0051289	protein homotetramerization	7/331	59/18870	7.48021743173159e-05	0.00284688275195902	0.00222245056614605	ALDH9A1/SSBP1/APPL2/UPB1/HPRT1/EVL/B2M	7
BP	GO:0043266	regulation of potassium ion transport	9/331	102/18870	7.72242572573232e-05	0.00291052977352358	0.00227213731879237	FHL1/ITGB1/KEL/KCNH2/ATP1B3/FLNA/STK39/BIN1/PRNP	9
BP	GO:0048545	response to steroid hormone	17/331	330/18870	7.94900901171304e-05	0.00296712047917981	0.002316315480235	KANK2/SGK1/PTGDS/PTPRC/CDKN1A/ALAD/ZFP36L2/DDX17/PTGS2/ZFP36L1/HNRNPU/ADAM9/RAN/STK39/CALR/PTGES3/PARK7	17
BP	GO:0001913	T cell mediated cytotoxicity	7/331	60/18870	8.3423129564894e-05	0.00305517536765018	0.00238505650464081	PRF1/PTPRC/HPRT1/HLA-DRA/KLRD1/LILRB1/B2M	7
BP	GO:0046324	regulation of glucose import	7/331	60/18870	8.3423129564894e-05	0.00305517536765018	0.00238505650464081	PID1/OCLN/RHOQ/PEA15/APPL2/GRB10/NFE2L2	7
BP	GO:0050878	regulation of body fluid levels	18/331	365/18870	8.60130800590368e-05	0.00312058669896431	0.00243612058524316	F13A1/EXT1/VCL/PIK3CG/SH2B3/HSPB1/TUBB1/ADA/NFE2L2/VKORC1/GATA1/FLNA/ALOX12/P2RX1/GNA12/STK39/MYL9/MYL12A	18
BP	GO:0045580	regulation of T cell differentiation	12/331	181/18870	8.77270035749089e-05	0.00315329840627589	0.00246165734202888	CD74/PTPRC/FGL2/RUNX3/CD86/ADA/ZBTB16/LILRB2/HLA-DRA/CLPTM1/CD2/CD27	12
BP	GO:0051051	negative regulation of transport	21/331	469/18870	8.96949353951257e-05	0.00319445632297136	0.00249378772576115	PID1/KEL/CD74/KCNH2/PEA15/VDAC1/FKBP1B/PTGS2/APPL2/ADA/GRB10/CALM1/TNFRSF1B/LILRB2/LILRB1/YWHAQ/STK39/SDCBP/PARK7/ERP29/BIN1	21
BP	GO:0002699	positive regulation of immune effector process	15/331	270/18870	9.05732112616053e-05	0.00319641096470502	0.00249531363848959	CD74/PTPRC/DDX21/CD244/CD86/APPL2/SLC7A5/GATA1/FCN1/HLA-DRA/KLRD1/LILRB1/B2M/TFRC/RPS19	15
BP	GO:0042129	regulation of T cell proliferation	12/331	182/18870	9.24691496565395e-05	0.00323392107177195	0.00252459631921458	CCL5/SPTA1/PTPRC/CD3E/CD86/HLA-DPA1/PRKAR1A/TNFRSF1B/LILRB2/LILRB1/TFRC/PRNP	12
BP	GO:0050864	regulation of B cell activation	10/331	130/18870	9.98883621090277e-05	0.00346220197952898	0.00270280633939747	CD74/IL27RA/PTPRC/CDKN1A/ZFP36L2/CD19/ZFP36L1/ADA/CD27/TFRC	10
BP	GO:0033013	tetrapyrrole metabolic process	7/331	62/18870	0.000103097932803539	0.00354182455879062	0.00276496458818249	ABCB6/SPTA1/ALAD/PGRMC1/PPOX/ALAS2/HMBS	7
BP	GO:0030218	erythrocyte differentiation	10/331	131/18870	0.000106491082883503	0.00362630161187508	0.00283091253574889	SH2B3/ZFP36L1/KLF2/ETS1/GATA1/SLC25A40/MAFB/B2M/ALAS2/RPS19	10
BP	GO:0010631	epithelial cell migration	18/331	372/18870	0.000109291628411387	0.00368930523037396	0.00288009700866256	ITGB1/KANK2/PIK3CG/SH3BP1/RTN4/HSPB1/PTGS2/RRAS/ETS1/NFE2L2/DAAM2/ADAM9/LPXN/EVL/INSL3/CALR/RHOB/RIN2	18
BP	GO:0002526	acute inflammatory response	9/331	107/18870	0.000111989678886091	0.00374779252961903	0.00292575576690615	EXT1/LIPA/ITIH4/PIK3CG/PTGS2/ACVR1/FCER1A/PARK7/TFRC	9
BP	GO:0090132	epithelium migration	18/331	375/18870	0.000120858361957326	0.00401001847109693	0.00313046535380245	ITGB1/KANK2/PIK3CG/SH3BP1/RTN4/HSPB1/PTGS2/RRAS/ETS1/NFE2L2/DAAM2/ADAM9/LPXN/EVL/INSL3/CALR/RHOB/RIN2	18
BP	GO:0034764	positive regulation of transmembrane transport	13/331	217/18870	0.0001257475138806	0.00413688007529228	0.00322950127084967	ITGB1/OCLN/KCNH2/ATP1B3/RHOQ/CD19/SLC7A5/CALM1/NFE2L2/FLNA/P2RX1/STK39/CTSS	13
BP	GO:0090130	tissue migration	18/331	380/18870	0.000142540146149229	0.00448324668613821	0.00349989620363674	ITGB1/KANK2/PIK3CG/SH3BP1/RTN4/HSPB1/PTGS2/RRAS/ETS1/NFE2L2/DAAM2/ADAM9/LPXN/EVL/INSL3/CALR/RHOB/RIN2	18
BP	GO:0001732	formation of cytoplasmic translation initiation complex	4/331	16/18870	0.000143213696364502	0.00448324668613821	0.00349989620363674	EIF3E/EIF3I/EIF3F/EIF3D	4
BP	GO:0002399	MHC class II protein complex assembly	4/331	16/18870	0.000143213696364502	0.00448324668613821	0.00349989620363674	HLA-DPA1/HLA-DRA/B2M/HLA-DMA	4
BP	GO:0002503	peptide antigen assembly with MHC class II protein complex	4/331	16/18870	0.000143213696364502	0.00448324668613821	0.00349989620363674	HLA-DPA1/HLA-DRA/B2M/HLA-DMA	4
BP	GO:0046325	negative regulation of glucose import	4/331	16/18870	0.000143213696364502	0.00448324668613821	0.00349989620363674	PID1/PEA15/APPL2/GRB10	4
BP	GO:0042168	heme metabolic process	6/331	46/18870	0.00014436008134139	0.00448324668613821	0.00349989620363674	ABCB6/ALAD/PGRMC1/PPOX/ALAS2/HMBS	6
BP	GO:1902175	regulation of oxidative stress-induced intrinsic apoptotic signaling pathway	6/331	46/18870	0.00014436008134139	0.00448324668613821	0.00349989620363674	FYN/NONO/HSPB1/NFE2L2/PINK1/PARK7	6
BP	GO:0002700	regulation of production of molecular mediator of immune response	12/331	191/18870	0.000146042566179139	0.00449950191990013	0.00351258603199449	CD74/IL27RA/PTPRC/DDX21/CD244/CD86/SLC7A5/PRG2/TNFRSF1B/LILRB1/B2M/TFRC	12
BP	GO:0051259	protein complex oligomerization	14/331	255/18870	0.000174896863783206	0.00534606004099532	0.00417346100979569	PRF1/CD74/CD247/ALDH9A1/ALAD/SSBP1/APPL2/UPB1/HPRT1/OXA1L/EVL/B2M/KCTD12/PRNP	14
BP	GO:0051262	protein tetramerization	8/331	90/18870	0.000183143902390045	0.00550559896567468	0.00429800683917064	ALDH9A1/SSBP1/APPL2/UPB1/HPRT1/OXA1L/EVL/B2M	8
BP	GO:0034101	erythrocyte homeostasis	10/331	140/18870	0.000184414961853463	0.00550559896567468	0.00429800683917064	SH2B3/ZFP36L1/KLF2/ETS1/GATA1/SLC25A40/MAFB/B2M/ALAS2/RPS19	10
BP	GO:0110096	cellular response to aldehyde	4/331	17/18870	0.000184699803266226	0.00550559896567468	0.00429800683917064	SGK1/RDH11/ALDH1A1/PARK7	4
BP	GO:0051926	negative regulation of calcium ion transport	7/331	68/18870	0.000185789145930805	0.00550559896567468	0.00429800683917064	VDAC1/FKBP1B/PTGS2/CALM1/LILRB2/LILRB1/BIN1	7
BP	GO:0006783	heme biosynthetic process	5/331	31/18870	0.000188170951615244	0.00553393662250284	0.00432012894497836	ALAD/PGRMC1/PPOX/ALAS2/HMBS	5
BP	GO:0009636	response to toxic substance	14/331	258/18870	0.00019741044389264	0.00576201009918216	0.00449817703179192	CCL5/ABCB6/RDH11/CCS/CDKN1A/ALAD/ALDH1A1/PTGS2/NFE2L2/SNN/PINK1/DHX15/PTGS1/PARK7	14
BP	GO:0034250	positive regulation of amide metabolic process	11/331	169/18870	0.000201831147029189	0.00584707845348739	0.00456458658520844	PABPC1/CCL5/SH3BGRL/HNRNPU/NFE2L2/PINK1/EIF3E/ABCG1/EIF3D/KHDRBS1/EIF4G2	11
BP	GO:0045582	positive regulation of T cell differentiation	9/331	116/18870	0.00020753552705296	0.00592391850014404	0.00462457261908259	CD74/PTPRC/RUNX3/CD86/ADA/ZBTB16/LILRB2/HLA-DRA/CD27	9
BP	GO:0046634	regulation of alpha-beta T cell activation	9/331	116/18870	0.00020753552705296	0.00592391850014404	0.00462457261908259	PTPRC/CD3E/RUNX3/CD86/ADA/HSPH1/ZBTB16/HLA-DRA/LILRB1	9
BP	GO:0001516	prostaglandin biosynthetic process	5/331	32/18870	0.000219838319671024	0.00618396517877725	0.00482758094029114	CD74/PTGDS/PTGS2/PTGS1/PTGES3	5
BP	GO:0046457	prostanoid biosynthetic process	5/331	32/18870	0.000219838319671024	0.00618396517877725	0.00482758094029114	CD74/PTGDS/PTGS2/PTGS1/PTGES3	5
BP	GO:1904659	glucose transmembrane transport	9/331	117/18870	0.000221424822217939	0.00618396517877725	0.00482758094029114	PID1/OCLN/RHOQ/PEA15/APPL2/GRB10/NFE2L2/SLC2A1/SORT1	9
BP	GO:0030099	myeloid cell differentiation	19/331	430/18870	0.000228685265446014	0.0063411157175816	0.00495026224976747	LIPA/CD4/CD74/SH2B3/TUBB1/ZFP36L1/ZBTB16/KLF2/ETS1/GATA1/FLNA/SLC25A40/LILRB1/MAFB/B2M/CSF1R/ALAS2/TFRC/RPS19	19
BP	GO:1904044	response to aldosterone	4/331	18/18870	0.000234202032846372	0.00644803043623841	0.00503372640959093	SGK1/PTPRC/CDKN1A/STK39	4
BP	GO:0002262	myeloid cell homeostasis	11/331	173/18870	0.000247336672439501	0.00676169691838128	0.00527859362456132	LIPA/SH2B3/ZFP36L1/KLF2/ETS1/GATA1/SLC25A40/MAFB/B2M/ALAS2/RPS19	11
BP	GO:0008645	hexose transmembrane transport	9/331	120/18870	0.000267803409328312	0.00727001982526228	0.00567542153445866	PID1/OCLN/RHOQ/PEA15/APPL2/GRB10/NFE2L2/SLC2A1/SORT1	9
BP	GO:0022408	negative regulation of cell-cell adhesion	12/331	205/18870	0.000281391216663791	0.00758583821589471	0.00592196866063637	CD74/FGL2/RUNX3/CD86/SH2B3/PRKAR1A/FXYD5/LILRB2/ALOX12/LILRB1/LAX1/PRNP	12
BP	GO:0045058	T cell selection	6/331	53/18870	0.000319236172171211	0.00844482185527763	0.00659254375697397	CD4/CD74/PTPRC/CD3G/CD3E/STK11	6
BP	GO:0002819	regulation of adaptive immune response	12/331	208/18870	0.000321284837699712	0.00844482185527763	0.00659254375697397	CD4/IL27RA/PTPRC/ADA/TNFRSF1B/HLA-DRA/KLRD1/LILRB1/B2M/CR2/SKAP1/TFRC	12
BP	GO:0006413	translational initiation	9/331	123/18870	0.000321956114008524	0.00844482185527763	0.00659254375697397	CCL5/SH3BGRL/HSPB1/EIF3E/EIF3I/EIF3F/EIF3D/KHDRBS1/EIF4G2	9
BP	GO:0015749	monosaccharide transmembrane transport	9/331	123/18870	0.000321956114008524	0.00844482185527763	0.00659254375697397	PID1/OCLN/RHOQ/PEA15/APPL2/GRB10/NFE2L2/SLC2A1/SORT1	9
BP	GO:0002274	myeloid leukocyte activation	13/331	241/18870	0.000350996286970573	0.00914474889946151	0.00713894955979004	CX3CR1/CCL5/CD74/PTGDS/PIK3CG/PTPRC/SNAP23/LAT/ADAM9/GATA1/FCER1A/STK39/CD2	13
BP	GO:0043303	mast cell degranulation	6/331	54/18870	0.000353909049761992	0.00915916620784036	0.00715020459133176	PTGDS/PIK3CG/SNAP23/LAT/GATA1/FCER1A	6
BP	GO:0030183	B cell differentiation	10/331	153/18870	0.000377640519937816	0.00965393955019988	0.00753645488354496	ITGB1/PTPRC/ZFP36L2/CD19/ZFP36L1/ADA/MFNG/ITM2A/CR2/CD27	10
BP	GO:0034766	negative regulation of monoatomic ion transmembrane transport	8/331	100/18870	0.000378000724273669	0.00965393955019988	0.00753645488354496	KEL/KCNH2/VDAC1/FKBP1B/CALM1/YWHAQ/STK39/BIN1	8
BP	GO:0032729	positive regulation of type II interferon production	7/331	77/18870	0.000402935194256629	0.0101964844193248	0.0079599985474758	IL27RA/CD3E/CD244/SLC7A5/HLA-DPA1/LILRB1/CD2	7
BP	GO:0034504	protein localization to nucleus	15/331	310/18870	0.000404497321116954	0.0101964844193248	0.0079599985474758	FYN/CDKN1A/HSP90AA1/PTGS2/APPL2/ZBTB16/HNRNPU/STK11/CCT8/RAN/FLNA/CALR/TMEM147/PARK7/TFRC	15
BP	GO:0002279	mast cell activation involved in immune response	6/331	56/18870	0.000432052498495628	0.0105301361791936	0.0082204674909565	PTGDS/PIK3CG/SNAP23/LAT/GATA1/FCER1A	6
BP	GO:0097237	cellular response to toxic substance	9/331	128/18870	0.000432165455694382	0.0105301361791936	0.0082204674909565	ABCB6/RDH11/CCS/ALDH1A1/PTGS2/NFE2L2/PINK1/PTGS1/PARK7	9
BP	GO:0007162	negative regulation of cell adhesion	15/331	312/18870	0.000432682894429868	0.0105301361791936	0.0082204674909565	CD74/PTPRC/FGL2/RUNX3/CD86/SH2B3/PRKAR1A/TGFBI/FXYD5/LILRB2/ALOX12/LPXN/LILRB1/LAX1/PRNP	15
BP	GO:0010827	regulation of glucose transmembrane transport	7/331	78/18870	0.00043611100267822	0.0105301361791936	0.0082204674909565	PID1/OCLN/RHOQ/PEA15/APPL2/GRB10/NFE2L2	7
BP	GO:1902107	positive regulation of leukocyte differentiation	11/331	185/18870	0.000439019827971688	0.0105301361791936	0.0082204674909565	CD4/CD74/PTPRC/RUNX3/CD86/ZFP36L1/ADA/ZBTB16/LILRB2/HLA-DRA/CD27	11
BP	GO:1903708	positive regulation of hemopoiesis	11/331	185/18870	0.000439019827971688	0.0105301361791936	0.0082204674909565	CD4/CD74/PTPRC/RUNX3/CD86/ZFP36L1/ADA/ZBTB16/LILRB2/HLA-DRA/CD27	11
BP	GO:0010224	response to UV-B	4/331	21/18870	0.000439433812732965	0.0105301361791936	0.0082204674909565	CDKN1A/STK11/CRIP1/HMGN1	4
BP	GO:0010829	negative regulation of glucose transmembrane transport	4/331	21/18870	0.000439433812732965	0.0105301361791936	0.0082204674909565	PID1/PEA15/APPL2/GRB10	4
BP	GO:0051385	response to mineralocorticoid	5/331	37/18870	0.000442936545776035	0.0105489550349851	0.00823515863925867	SGK1/PTPRC/CDKN1A/RAN/STK39	5
BP	GO:0051896	regulation of phosphatidylinositol 3-kinase/protein kinase B signal transduction	13/331	248/18870	0.000461002789031602	0.010912273335492	0.00851878709641838	CX3CR1/CCL5/ITGB1/CPNE1/PIK3CG/HSP90AA1/RTN4/SH2B3/RRAS/STK11/PINK1/CSF1R/PARK7	13
BP	GO:0002448	mast cell mediated immunity	6/331	57/18870	0.000475854723090411	0.0111875198340242	0.00873366132545774	PTGDS/PIK3CG/SNAP23/LAT/GATA1/FCER1A	6
BP	GO:0002703	regulation of leukocyte mediated immunity	13/331	249/18870	0.000478881349790158	0.0111875198340242	0.00873366132545774	CX3CR1/KLRB1/IL27RA/PTPRC/DDX21/GATA1/TNFRSF1B/HLA-DRA/KLRD1/LILRB1/B2M/CR2/TFRC	13
BP	GO:0010595	positive regulation of endothelial cell migration	9/331	130/18870	0.000484158509045868	0.0111875198340242	0.00873366132545774	PIK3CG/HSPB1/PTGS2/RRAS/ETS1/NFE2L2/CALR/RHOB/RIN2	9
BP	GO:0045621	positive regulation of lymphocyte differentiation	9/331	130/18870	0.000484158509045868	0.0111875198340242	0.00873366132545774	CD74/PTPRC/RUNX3/CD86/ADA/ZBTB16/LILRB2/HLA-DRA/CD27	9
BP	GO:0042102	positive regulation of T cell proliferation	8/331	105/18870	0.000525208805364309	0.0120642638013269	0.00941810121858515	CCL5/SPTA1/PTPRC/CD3E/CD86/HLA-DPA1/LILRB2/TFRC	8
BP	GO:0033630	positive regulation of cell adhesion mediated by integrin	4/331	22/18870	0.000529708956832353	0.0120960598260188	0.00944292313758728	CCL5/CD3E/ADAM9/SKAP1	4
BP	GO:0097193	intrinsic apoptotic signaling pathway	15/331	319/18870	0.000544991067816378	0.0123722533641122	0.00965853668355404	FYN/CD74/NONO/CDKN1A/HSPB1/PTGS2/TMEM109/POLB/STK11/NFE2L2/TNFRSF1B/PINK1/CRIP1/PARK7/ERP29	15
BP	GO:0043299	leukocyte degranulation	7/331	81/18870	0.000548906952118082	0.0123887022565256	0.00967137769368396	PTGDS/PIK3CG/NKG7/SNAP23/LAT/GATA1/FCER1A	7
BP	GO:0050767	regulation of neurogenesis	17/331	390/18870	0.000564363555715219	0.0126315918460444	0.00986099214316052	CX3CR1/ITGB1/KIFAP3/RNF10/RTN4/TGM2/PRKCH/APPL2/SLC7A5/STK11/DAAM2/TNFRSF1B/NPTN/B2M/BTG2/EIF4G2/BIN1	17
BP	GO:0070229	negative regulation of lymphocyte apoptotic process	5/331	39/18870	0.000568538634512051	0.0126315918460444	0.00986099214316052	CCL5/CD74/KIFAP3/ADA/CD27	5
BP	GO:0050868	negative regulation of T cell activation	9/331	133/18870	0.000571693043314502	0.0126315918460444	0.00986099214316052	CD74/FGL2/RUNX3/CD86/PRKAR1A/LILRB2/LILRB1/LAX1/PRNP	9
BP	GO:2000107	negative regulation of leukocyte apoptotic process	6/331	59/18870	0.000573783064047132	0.0126315918460444	0.00986099214316052	CCL5/CD74/KIFAP3/ADA/LILRB1/CD27	6
BP	GO:0007015	actin filament organization	19/331	464/18870	0.000584788587295107	0.0126315918460444	0.00986099214316052	DSTN/KANK2/SPTA1/ADD3/RHOC/SH3BP1/MARCKSL1/RHOQ/BIN3/MARCKS/DAAM2/RHOBTB2/TPM4/FLNA/EVL/PDLIM1/RHOB/GPR65/BIN1	19
BP	GO:0001915	negative regulation of T cell mediated cytotoxicity	3/331	10/18870	0.0005856997764781	0.0126315918460444	0.00986099214316052	PTPRC/KLRD1/LILRB1	3
BP	GO:0045657	positive regulation of monocyte differentiation	3/331	10/18870	0.0005856997764781	0.0126315918460444	0.00986099214316052	CD4/CD74/ZFP36L1	3
BP	GO:1905214	regulation of RNA binding	3/331	10/18870	0.0005856997764781	0.0126315918460444	0.00986099214316052	NUCKS1/EIF3E/EIF3D	3
BP	GO:0070227	lymphocyte apoptotic process	7/331	82/18870	0.000591266848596589	0.0126812039019445	0.00989972234434184	CCL5/LIPA/CD74/KIFAP3/CD3G/ADA/CD27	7
BP	GO:0050866	negative regulation of cell activation	12/331	223/18870	0.000600274391847162	0.0128036548854433	0.00999531506146894	CD74/PTPRC/FGL2/RUNX3/CD86/SH2B3/PRKAR1A/LILRB2/ALOX12/LILRB1/LAX1/PRNP	12
BP	GO:0002822	regulation of adaptive immune response based on somatic recombination of immune receptors built from immunoglobulin superfamily domains	11/331	193/18870	0.000626146249667813	0.0132262015802248	0.010325180820919	CD4/IL27RA/PTPRC/ADA/TNFRSF1B/HLA-DRA/KLRD1/LILRB1/B2M/CR2/TFRC	11
BP	GO:0070228	regulation of lymphocyte apoptotic process	6/331	60/18870	0.000628267501211825	0.0132262015802248	0.010325180820919	CCL5/CD74/KIFAP3/CD3G/ADA/CD27	6
BP	GO:0043491	phosphatidylinositol 3-kinase/protein kinase B signal transduction	14/331	290/18870	0.000640462516892348	0.0132262015802248	0.010325180820919	CX3CR1/CCL5/ITGB1/CPNE1/PIK3CG/HSP90AA1/RTN4/SH2B3/ZFP36L1/RRAS/STK11/PINK1/CSF1R/PARK7	14
BP	GO:0002183	cytoplasmic translational initiation	5/331	40/18870	0.000640527021401922	0.0132262015802248	0.010325180820919	SH3BGRL/EIF3E/EIF3I/EIF3F/EIF3D	5
BP	GO:0043368	positive T cell selection	5/331	40/18870	0.000640527021401922	0.0132262015802248	0.010325180820919	CD74/PTPRC/CD3G/CD3E/STK11	5
BP	GO:0048821	erythrocyte development	5/331	40/18870	0.000640527021401922	0.0132262015802248	0.010325180820919	SH2B3/KLF2/GATA1/SLC25A40/ALAS2	5
BP	GO:0051260	protein homooligomerization	11/331	194/18870	0.000653625584583969	0.0134252620071691	0.0104805795489682	PRF1/ALDH9A1/ALAD/SSBP1/APPL2/UPB1/HPRT1/EVL/B2M/KCTD12/PRNP	11
BP	GO:1903522	regulation of blood circulation	13/331	258/18870	0.000667975765854244	0.0135826897732416	0.0106034772789833	KCNH6/PIK3CG/ADD3/KCNH2/HSP90AA1/FKBP1B/PTGS2/GJC1/ADA/CALM1/FLNA/P2RX1/BIN1	13
BP	GO:0002702	positive regulation of production of molecular mediator of immune response	9/331	136/18870	0.000671786820314887	0.0135826897732416	0.0106034772789833	CD74/PTPRC/DDX21/CD244/CD86/SLC7A5/LILRB1/B2M/TFRC	9
BP	GO:0034219	carbohydrate transmembrane transport	9/331	136/18870	0.000671786820314887	0.0135826897732416	0.0106034772789833	PID1/OCLN/RHOQ/PEA15/APPL2/GRB10/NFE2L2/SLC2A1/SORT1	9
BP	GO:0002444	myeloid leukocyte mediated immunity	8/331	110/18870	0.000715733209018462	0.0143962503492729	0.0112385923575901	CX3CR1/PTGDS/PIK3CG/DDX21/SNAP23/LAT/GATA1/FCER1A	8
BP	GO:0061515	myeloid cell development	7/331	85/18870	0.000734120886311903	0.014689985982798	0.0114679003347367	SH2B3/KLF2/GATA1/FLNA/SLC25A40/LILRB1/ALAS2	7
BP	GO:0046824	positive regulation of nucleocytoplasmic transport	6/331	62/18870	0.000749204551068926	0.0148604740136304	0.0116009937051552	HSP90AA1/CAMK1/PTGS2/RAN/FLNA/KHDRBS1	6
BP	GO:0009144	purine nucleoside triphosphate metabolic process	10/331	167/18870	0.00075029698780823	0.0148604740136304	0.0116009937051552	PID1/NDUFC1/LIPA/RHOQ/ADA/NDUFB5/NDUFAB1/RAN/PINK1/SDHD	10
BP	GO:0010632	regulation of epithelial cell migration	14/331	295/18870	0.000756684803747096	0.0148965357484757	0.0116291456980563	PIK3CG/SH3BP1/RTN4/HSPB1/PTGS2/RRAS/ETS1/NFE2L2/ADAM9/EVL/INSL3/CALR/RHOB/RIN2	14
BP	GO:0031341	regulation of cell killing	8/331	111/18870	0.000759792395208191	0.0148965357484757	0.0116291456980563	CX3CR1/PRF1/KLRB1/PTPRC/HLA-DRA/KLRD1/LILRB1/B2M	8
BP	GO:0050731	positive regulation of peptidyl-tyrosine phosphorylation	10/331	168/18870	0.000785655314537775	0.0153262006584706	0.0119645683710884	CCL5/FYN/CD4/CD74/PTPRC/CD3E/GATA1/CSF1R/ACVR1/PRNP	10
BP	GO:0035307	positive regulation of protein dephosphorylation	5/331	42/18870	0.000804721136890209	0.0155771262690661	0.0121604562294643	PTPRC/CALM1/LILRB2/PINK1/GNA12	5
BP	GO:0002520	immune system development	11/331	199/18870	0.000806543632169574	0.0155771262690661	0.0121604562294643	LIPA/LMO4/IL27RA/PTPRC/CD3E/ADA/POLB/POLL/LILRB2/MAFB/TFRC	11
BP	GO:0008631	intrinsic apoptotic signaling pathway in response to oxidative stress	6/331	63/18870	0.000816040548211235	0.0156825218225545	0.0122427344361654	FYN/NONO/HSPB1/NFE2L2/PINK1/PARK7	6
BP	GO:0045727	positive regulation of translation	9/331	141/18870	0.000870135532401064	0.0165616622340178	0.0129290451399814	PABPC1/CCL5/SH3BGRL/HNRNPU/PINK1/EIF3E/EIF3D/KHDRBS1/EIF4G2	9
BP	GO:0032388	positive regulation of intracellular transport	11/331	201/18870	0.0008754969593185	0.0165616622340178	0.0129290451399814	FYN/GZMB/HSP90AA1/CAMK1/PTGS2/STK11/RAN/FLNA/PINK1/KHDRBS1/PRNP	11
BP	GO:0031349	positive regulation of defense response	19/331	480/18870	0.000876150563490661	0.0165616622340178	0.0129290451399814	CCL5/FYN/PIK3CG/UNC93B1/NONO/NKG7/RFTN1/HSP90AA1/RTN4/PTGS2/LGALS2/APPL2/ETS1/FCN1/KLRD1/MAPKAPK3/PARK7/CTSS/RPS19	19
BP	GO:0070233	negative regulation of T cell apoptotic process	4/331	25/18870	0.000878851731119958	0.0165616622340178	0.0129290451399814	CCL5/KIFAP3/ADA/CD27	4
BP	GO:0051897	positive regulation of phosphatidylinositol 3-kinase/protein kinase B signal transduction	10/331	171/18870	0.000900050133497758	0.0168792010542913	0.0131769353386222	CX3CR1/CCL5/ITGB1/CPNE1/PIK3CG/HSP90AA1/RTN4/PINK1/CSF1R/PARK7	10
BP	GO:2001243	negative regulation of intrinsic apoptotic signaling pathway	8/331	114/18870	0.00090521174027394	0.0168943844987665	0.0131887884627969	FYN/CD74/NONO/HSPB1/PTGS2/NFE2L2/PINK1/PARK7	8
BP	GO:1900180	regulation of protein localization to nucleus	9/331	143/18870	0.000961735976281832	0.0178634404781152	0.0139452927510219	FYN/HSP90AA1/PTGS2/STK11/CCT8/RAN/FLNA/PARK7/TFRC	9
BP	GO:0001911	negative regulation of leukocyte mediated cytotoxicity	4/331	26/18870	0.00102441056869754	0.018801562385755	0.014677648013392	CX3CR1/PTPRC/KLRD1/LILRB1	4
BP	GO:1900151	regulation of nuclear-transcribed mRNA catabolic process, deadenylation-dependent decay	4/331	26/18870	0.00102441056869754	0.018801562385755	0.014677648013392	PABPC1/ZFP36L2/ZFP36L1/HNRNPU	4
BP	GO:1903169	regulation of calcium ion transmembrane transport	10/331	174/18870	0.00102777699238448	0.018801562385755	0.014677648013392	FYN/PIK3CG/VDAC1/FKBP1B/CD19/AHNAK/CALM1/P2RX1/BIN1/PRNP	10
BP	GO:0002312	B cell activation involved in immune response	7/331	90/18870	0.00103161586506074	0.018801562385755	0.014677648013392	IL27RA/PTPRC/CD19/ADA/MFNG/ITM2A/TFRC	7
BP	GO:0045060	negative thymic T cell selection	3/331	12/18870	0.00104613980743757	0.0188889057324309	0.0147458335648116	CD74/PTPRC/CD3E	3
BP	GO:0071493	cellular response to UV-B	3/331	12/18870	0.00104613980743757	0.0188889057324309	0.0147458335648116	CDKN1A/STK11/CRIP1	3
BP	GO:0007265	Ras protein signal transduction	15/331	341/18870	0.0010734887438638	0.0192929782577744	0.0150612772591807	ITGB1/KANK2/PIK3CG/CDKN1A/SH3BP1/DOK2/LAT/RRAS/RHOBTB2/GNA12/ARHGEF3/SDCBP/RHOB/PARK7/GPR65	15
BP	GO:0030890	positive regulation of B cell proliferation	5/331	45/18870	0.00110728517482004	0.0198086684269649	0.0154638565040354	CD74/PTPRC/CDKN1A/ADA/TFRC	5
BP	GO:0070482	response to oxygen levels	15/331	343/18870	0.00113792119675373	0.0202633490174219	0.0158188079452148	NONO/CDKN1A/ALAD/PTGS2/ZFP36L1/ADA/SLC7A5/POLB/NFE2L2/SLC2A1/PINK1/PDLIM1/SDHD/ALAS2/TFRC	15
BP	GO:0062013	positive regulation of small molecule metabolic process	9/331	147/18870	0.00116842395124173	0.0203715473356185	0.0159032741612424	PID1/CD74/CD244/PTGS2/STK11/ELOVL5/PINK1/ABCG1/PARK7	9
BP	GO:0031640	killing of cells of another organism	7/331	92/18870	0.0011742095754641	0.0203715473356185	0.0159032741612424	PRF1/GZMA/NKG7/GZMB/GNLY/GZMH/RPS19	7
BP	GO:0141061	disruption of cell in another organism	7/331	92/18870	0.0011742095754641	0.0203715473356185	0.0159032741612424	PRF1/GZMA/NKG7/GZMB/GNLY/GZMH/RPS19	7
BP	GO:1904063	negative regulation of cation transmembrane transport	7/331	92/18870	0.0011742095754641	0.0203715473356185	0.0159032741612424	KEL/KCNH2/VDAC1/FKBP1B/CALM1/STK39/BIN1	7
BP	GO:0032753	positive regulation of interleukin-4 production	4/331	27/18870	0.00118609999557319	0.0203715473356185	0.0159032741612424	CD3E/CD86/SLC7A5/PRG2	4
BP	GO:0042026	protein refolding	4/331	27/18870	0.00118609999557319	0.0203715473356185	0.0159032741612424	HSP90AA1/FKBP1B/HSPB1/B2M	4
BP	GO:0050857	positive regulation of antigen receptor-mediated signaling pathway	4/331	27/18870	0.00118609999557319	0.0203715473356185	0.0159032741612424	LIPA/PTPRC/PRKCH/ADA	4
BP	GO:0032609	type II interferon production	8/331	119/18870	0.00119647418663602	0.0203715473356185	0.0159032741612424	IL27RA/CD3E/CD244/SLC7A5/HLA-DPA1/LILRB1/CD2/PRNP	8
BP	GO:0032649	regulation of type II interferon production	8/331	119/18870	0.00119647418663602	0.0203715473356185	0.0159032741612424	IL27RA/CD3E/CD244/SLC7A5/HLA-DPA1/LILRB1/CD2/PRNP	8
BP	GO:1990748	cellular detoxification	8/331	119/18870	0.00119647418663602	0.0203715473356185	0.0159032741612424	ABCB6/RDH11/CCS/ALDH1A1/PTGS2/NFE2L2/PTGS1/PARK7	8
BP	GO:0045646	regulation of erythrocyte differentiation	5/331	46/18870	0.00122471506426865	0.0207613269846765	0.0162075599633622	ZFP36L1/ETS1/GATA1/MAFB/B2M	5
BP	GO:2000106	regulation of leukocyte apoptotic process	7/331	93/18870	0.00125106824374453	0.021115856183549	0.0164843271109406	CCL5/CD74/KIFAP3/CD3G/ADA/LILRB1/CD27	7
BP	GO:2001234	negative regulation of apoptotic signaling pathway	12/331	243/18870	0.00126596230529422	0.0212747431565028	0.0166083639869768	CX3CR1/FYN/CD74/NONO/PEA15/HSPB1/PTGS2/NFE2L2/GATA1/PINK1/ACVR1/PARK7	12
BP	GO:0045576	mast cell activation	6/331	69/18870	0.00131888421477286	0.022068571214432	0.0172280746566745	PTGDS/PIK3CG/SNAP23/LAT/GATA1/FCER1A	6
BP	GO:0019646	aerobic electron transport chain	7/331	94/18870	0.00133180983916509	0.0220810958682984	0.0172378521664988	NDUFC1/NDUFB5/NDUFAB1/PINK1/SDHD/PARK7/COX7C	7
BP	GO:0071887	leukocyte apoptotic process	8/331	121/18870	0.00133203710881165	0.0220810958682984	0.0172378521664988	CCL5/LIPA/CD74/KIFAP3/CD3G/ADA/LILRB1/CD27	8
BP	GO:0043383	negative T cell selection	3/331	13/18870	0.00134238501414694	0.0220810958682984	0.0172378521664988	CD74/PTPRC/CD3E	3
BP	GO:1903377	negative regulation of oxidative stress-induced neuron intrinsic apoptotic signaling pathway	3/331	13/18870	0.00134238501414694	0.0220810958682984	0.0172378521664988	NONO/PINK1/PARK7	3
BP	GO:0009895	negative regulation of catabolic process	15/331	349/18870	0.00135111852895627	0.0221309794489799	0.0172767943365094	PABPC1/FYN/PIK3CG/ALAD/IL10RA/HNRNPA0/CST3/SLC7A5/HNRNPU/FLNA/N4BP1/PINK1/PARK7/EIF4G2/SEC22B	15
BP	GO:0002440	production of molecular mediator of immune response	14/331	314/18870	0.00137431976645957	0.0224164257705716	0.0174996311704427	CD74/IL27RA/PTPRC/DDX21/CD244/CD86/SLC7A5/POLB/PRG2/POLL/TNFRSF1B/LILRB1/B2M/TFRC	14
BP	GO:0045088	regulation of innate immune response	17/331	425/18870	0.00144532029698059	0.0234758719367308	0.0183266995595998	CCL5/FYN/KLRB1/UNC93B1/NONO/RFTN1/HSP90AA1/RTN4/APPL2/NFE2L2/FCN1/KLRD1/N4BP1/MAPKAPK3/LILRB1/CTSS/RPS19	17
BP	GO:1903038	negative regulation of leukocyte cell-cell adhesion	9/331	152/18870	0.00147577839310774	0.0238707155085177	0.0186349385691105	CD74/FGL2/RUNX3/CD86/PRKAR1A/LILRB2/LILRB1/LAX1/PRNP	9
BP	GO:0001910	regulation of leukocyte mediated cytotoxicity	7/331	96/18870	0.00150547945740245	0.0241498812133732	0.0188528723699942	CX3CR1/KLRB1/PTPRC/HLA-DRA/KLRD1/LILRB1/B2M	7
BP	GO:0042982	amyloid precursor protein metabolic process	7/331	96/18870	0.00150547945740245	0.0241498812133732	0.0188528723699942	TMCC2/RTN4/ABCG1/ITM2B/ITM2A/BIN1/PRNP	7
BP	GO:0051960	regulation of nervous system development	18/331	466/18870	0.00156059240667362	0.0247962227068286	0.0193574460188616	CX3CR1/ITGB1/KIFAP3/RNF10/RTN4/TGM2/PRKCH/APPL2/SLC7A5/STK11/DAAM2/TNFRSF1B/FIG4/NPTN/B2M/BTG2/EIF4G2/BIN1	18
BP	GO:0031342	negative regulation of cell killing	4/331	29/18870	0.00156156277537388	0.0247962227068286	0.0193574460188616	CX3CR1/PTPRC/KLRD1/LILRB1	4
BP	GO:0009141	nucleoside triphosphate metabolic process	10/331	184/18870	0.00156493419968393	0.0247962227068286	0.0193574460188616	PID1/NDUFC1/LIPA/RHOQ/ADA/NDUFB5/NDUFAB1/RAN/PINK1/SDHD	10
BP	GO:0061337	cardiac conduction	7/331	97/18870	0.00159868134751213	0.0252279715083011	0.019694495504867	KCNH6/KCNH2/FKBP1B/GJC1/CALM1/FLNA/BIN1	7
BP	GO:0002698	negative regulation of immune effector process	8/331	125/18870	0.0016397188648987	0.0257708041843593	0.0201182638484694	CX3CR1/PTPRC/FGL2/PRG2/KLRD1/LILRB1/CR2/RPS19	8
BP	GO:0009158	ribonucleoside monophosphate catabolic process	3/331	14/18870	0.00168640318273894	0.0262916351622192	0.0205248563225763	ADA/UPB1/HPRT1	3
BP	GO:0034616	response to laminar fluid shear stress	3/331	14/18870	0.00168640318273894	0.0262916351622192	0.0205248563225763	KLF2/NFE2L2/ADAM9	3
BP	GO:0002275	myeloid cell activation involved in immune response	7/331	98/18870	0.00169631380308543	0.0263403607343105	0.0205628944803492	CX3CR1/PTGDS/PIK3CG/SNAP23/LAT/GATA1/FCER1A	7
BP	GO:1901380	negative regulation of potassium ion transmembrane transport	4/331	30/18870	0.00177717181613893	0.0273283061796469	0.0213341450395085	KEL/KCNH2/STK39/BIN1	4
BP	GO:0010038	response to metal ion	15/331	359/18870	0.00178078573358219	0.0273283061796469	0.0213341450395085	ABCB6/CPNE1/ALAD/PTGS2/CALM1/NFE2L2/ITPKC/ADAM9/B2M/CRIP1/STK39/CALR/PARK7/TFRC/PRNP	15
BP	GO:0001914	regulation of T cell mediated cytotoxicity	5/331	50/18870	0.00178809628274866	0.0273283061796469	0.0213341450395085	PTPRC/HLA-DRA/KLRD1/LILRB1/B2M	5
BP	GO:0006693	prostaglandin metabolic process	5/331	50/18870	0.00178809628274866	0.0273283061796469	0.0213341450395085	CD74/PTGDS/PTGS2/PTGS1/PTGES3	5
BP	GO:0141060	disruption of anatomical structure in another organism	7/331	99/18870	0.00179851858249833	0.0273798005382687	0.0213743446811669	PRF1/GZMA/NKG7/GZMB/GNLY/GZMH/RPS19	7
BP	GO:0051384	response to glucocorticoid	8/331	127/18870	0.00181332186772152	0.0274973261347459	0.0214660923403383	PTGDS/CDKN1A/ALAD/ZFP36L2/PTGS2/ZFP36L1/HNRNPU/ADAM9	8
BP	GO:0002706	regulation of lymphocyte mediated immunity	10/331	188/18870	0.00183526172182175	0.0277005718653093	0.0216247583720343	KLRB1/IL27RA/PTPRC/TNFRSF1B/HLA-DRA/KLRD1/LILRB1/B2M/CR2/TFRC	10
BP	GO:1904951	positive regulation of establishment of protein localization	14/331	324/18870	0.00184099627543787	0.0277005718653093	0.0216247583720343	FYN/GZMB/HSP90AA1/CAMK1/PTGS2/PRKAR1A/CCT8/ADAM9/RAN/FLNA/PINK1/ABCG1/PFKFB2/PRNP	14
BP	GO:2001233	regulation of apoptotic signaling pathway	16/331	398/18870	0.00187867138451186	0.0281583100952704	0.0219820967933739	CX3CR1/FYN/FEM1B/CD74/PTPRC/NONO/PEA15/HSPB1/PTGS2/NFE2L2/GATA1/PINK1/ACVR1/PARK7/CTSS/ERP29	16
BP	GO:0045123	cellular extravasation	6/331	74/18870	0.00189475555254782	0.0282325011099252	0.0220400148310623	CX3CR1/EXT1/ITGB1/PIK3CG/IL27RA/CD99	6
BP	GO:0003015	heart process	12/331	255/18870	0.00190023578970105	0.0282325011099252	0.0220400148310623	EXT1/FYN/KCNH6/PIK3CG/KCNH2/HSP90AA1/FKBP1B/GJC1/ADA/CALM1/FLNA/BIN1	12
BP	GO:2000177	regulation of neural precursor cell proliferation	7/331	100/18870	0.00190543928150448	0.0282325011099252	0.0220400148310623	CX3CR1/ITGB1/KIFAP3/SHCBP1/APPL2/FLNA/BTG2	7
BP	GO:0090316	positive regulation of intracellular protein transport	9/331	158/18870	0.00192705701404084	0.0284442407928006	0.0222053117607508	FYN/GZMB/HSP90AA1/CAMK1/PTGS2/RAN/FLNA/PINK1/PRNP	9
BP	GO:0006120	mitochondrial electron transport, NADH to ubiquinone	5/331	51/18870	0.00195442266201793	0.0286304482035985	0.0223506766393232	NDUFC1/NDUFB5/NDUFAB1/PINK1/PARK7	5
BP	GO:0006692	prostanoid metabolic process	5/331	51/18870	0.00195442266201793	0.0286304482035985	0.0223506766393232	CD74/PTGDS/PTGS2/PTGS1/PTGES3	5
BP	GO:0008643	carbohydrate transport	9/331	159/18870	0.00201196721259578	0.0293290374775224	0.0228960380969623	PID1/OCLN/RHOQ/PEA15/APPL2/GRB10/NFE2L2/SLC2A1/SORT1	9
BP	GO:0042542	response to hydrogen peroxide	7/331	101/18870	0.00201722127936592	0.0293290374775224	0.0228960380969623	FYN/FKBP1B/KLF2/NFE2L2/ADAM9/RHOB/PARK7	7
BP	GO:0002468	dendritic cell antigen processing and presentation	3/331	15/18870	0.00208077615326741	0.0300281525166694	0.0234418099990486	CD74/FGL2/HLA-DRA	3
BP	GO:1900153	positive regulation of nuclear-transcribed mRNA catabolic process, deadenylation-dependent decay	3/331	15/18870	0.00208077615326741	0.0300281525166694	0.0234418099990486	PABPC1/ZFP36L2/ZFP36L1	3
BP	GO:0002821	positive regulation of adaptive immune response	8/331	130/18870	0.00210059732791977	0.030124484928239	0.0235170129635837	CD4/IL27RA/PTPRC/ADA/HLA-DRA/B2M/SKAP1/TFRC	8
BP	GO:0035306	positive regulation of dephosphorylation	5/331	52/18870	0.00213177800606605	0.030124484928239	0.0235170129635837	PTPRC/CALM1/LILRB2/PINK1/GNA12	5
BP	GO:0046638	positive regulation of alpha-beta T cell differentiation	5/331	52/18870	0.00213177800606605	0.030124484928239	0.0235170129635837	RUNX3/CD86/ADA/ZBTB16/HLA-DRA	5
BP	GO:0006754	ATP biosynthetic process	7/331	102/18870	0.00213401168347907	0.030124484928239	0.0235170129635837	PID1/NDUFC1/LIPA/NDUFB5/NDUFAB1/PINK1/SDHD	7
BP	GO:0042773	ATP synthesis coupled electron transport	7/331	102/18870	0.00213401168347907	0.030124484928239	0.0235170129635837	NDUFC1/NDUFB5/NDUFAB1/PINK1/SDHD/PARK7/COX7C	7
BP	GO:0042775	mitochondrial ATP synthesis coupled electron transport	7/331	102/18870	0.00213401168347907	0.030124484928239	0.0235170129635837	NDUFC1/NDUFB5/NDUFAB1/PINK1/SDHD/PARK7/COX7C	7
BP	GO:0034612	response to tumor necrosis factor	12/331	259/18870	0.00216215932441342	0.0304112409325105	0.0237408722158133	CX3CR1/PID1/CCL5/EXT1/CPNE1/ZFP36L2/PTGS2/ZFP36L1/KLF2/NFE2L2/ADAM9/TNFRSF1B	12
BP	GO:0042267	natural killer cell mediated cytotoxicity	6/331	76/18870	0.00217182952809695	0.0304369755526077	0.0237609622321532	KLRB1/NKG7/GZMB/KLRD1/LILRB1/CD2	6
BP	GO:0009205	purine ribonucleoside triphosphate metabolic process	9/331	161/18870	0.00219074032507179	0.0305915609421896	0.0238816410294649	PID1/NDUFC1/LIPA/RHOQ/NDUFB5/NDUFAB1/RAN/PINK1/SDHD	9
BP	GO:0002237	response to molecule of bacterial origin	15/331	369/18870	0.00231910322437687	0.0320688228668711	0.0250348819202587	CX3CR1/ALAD/IL10RA/HNRNPA0/PF4V1/CD86/PTGS2/SLC7A5/ADAM9/GATA1/TNFRSF1B/LILRB2/MAPKAPK3/LILRB1/B2M	15
BP	GO:0035304	regulation of protein dephosphorylation	6/331	77/18870	0.00232131355630881	0.0320688228668711	0.0250348819202587	PTPRC/FKBP1B/CALM1/LILRB2/PINK1/GNA12	6
BP	GO:1903036	positive regulation of response to wounding	6/331	77/18870	0.00232131355630881	0.0320688228668711	0.0250348819202587	ITGB1/OCLN/FKBP1B/NFE2L2/FLNA/INSL3	6
BP	GO:0006816	calcium ion transport	17/331	445/18870	0.00234186405008968	0.0322380008597451	0.0251669525950287	CCL5/FYN/CD4/PIK3CG/PTPRC/VDAC1/FKBP1B/PTGS2/CD19/AHNAK/CALM1/LILRB2/FLNA/LILRB1/P2RX1/BIN1/PRNP	17
BP	GO:0042100	B cell proliferation	7/331	104/18870	0.00238321443842474	0.0326913019433387	0.0255208271088891	CD74/PTPRC/CDKN1A/CD19/ADA/CR2/TFRC	7
BP	GO:0002679	respiratory burst involved in defense response	3/331	16/18870	0.00252790595101423	0.0344327400064465	0.0268803000294366	LIPA/PIK3CG/RPS19	3
BP	GO:1905664	regulation of calcium ion import across plasma membrane	3/331	16/18870	0.00252790595101423	0.0344327400064465	0.0268803000294366	FYN/P2RX1/PRNP	3
BP	GO:0036336	dendritic cell migration	4/331	33/18870	0.00254637927155239	0.0344426631782801	0.0268880466634855	CCL5/EXT1/PIK3CG/CALR	4
BP	GO:0038094	Fc-gamma receptor signaling pathway	4/331	33/18870	0.00254637927155239	0.0344426631782801	0.0268880466634855	FYN/PTPRC/CD247/APPL2	4
BP	GO:0002228	natural killer cell mediated immunity	6/331	79/18870	0.00264337119133585	0.0356304408498812	0.0278152984643857	KLRB1/NKG7/GZMB/KLRD1/LILRB1/CD2	6
BP	GO:0035303	regulation of dephosphorylation	7/331	106/18870	0.002654256775005	0.0356533730123509	0.0278332007111251	PTPRC/SMG5/FKBP1B/CALM1/LILRB2/PINK1/GNA12	7
BP	GO:0032743	positive regulation of interleukin-2 production	4/331	34/18870	0.00284654005721018	0.0379734312786595	0.0296443799048946	CD4/PTPRC/CD3E/CD86	4
BP	GO:0034405	response to fluid shear stress	4/331	34/18870	0.00284654005721018	0.0379734312786595	0.0296443799048946	PTGS2/KLF2/NFE2L2/ADAM9	4
BP	GO:0071248	cellular response to metal ion	10/331	200/18870	0.0028797562308906	0.0382849783846484	0.0298875926053859	ABCB6/CPNE1/ALAD/PTGS2/NFE2L2/ITPKC/B2M/STK39/CALR/PRNP	10
BP	GO:0009199	ribonucleoside triphosphate metabolic process	9/331	168/18870	0.00291829322632058	0.0386648952374624	0.03018417890633	PID1/NDUFC1/LIPA/RHOQ/NDUFB5/NDUFAB1/RAN/PINK1/SDHD	9
BP	GO:0038093	Fc receptor signaling pathway	5/331	56/18870	0.00295995143569266	0.0390834403855745	0.0305109208140321	FYN/PTPRC/CD247/APPL2/FCER1A	5
BP	GO:0042440	pigment metabolic process	6/331	81/18870	0.00299783032114779	0.0394494145989686	0.0307966226390169	ABCB6/ALAD/PGRMC1/PPOX/ALAS2/HMBS	6
BP	GO:0051250	negative regulation of lymphocyte activation	9/331	169/18870	0.00303618869317141	0.0397829986792781	0.0310570387476997	CD74/FGL2/RUNX3/CD86/PRKAR1A/LILRB2/LILRB1/LAX1/PRNP	9
BP	GO:0010212	response to ionizing radiation	8/331	138/18870	0.00304367609679176	0.0397829986792781	0.0310570387476997	PTPRC/CDKN1A/ALAD/NUCKS1/TMEM109/POLB/STK11/RHOB	8
BP	GO:0002695	negative regulation of leukocyte activation	10/331	202/18870	0.00309265628357346	0.0401718799447199	0.0313606232166947	CD74/PTPRC/FGL2/RUNX3/CD86/PRKAR1A/LILRB2/LILRB1/LAX1/PRNP	10
BP	GO:0001776	leukocyte homeostasis	7/331	109/18870	0.00310447294781452	0.0401718799447199	0.0313606232166947	LIPA/CD74/SPTA1/LAT/SH2B3/LGALS2/ADA	7
BP	GO:0046822	regulation of nucleocytoplasmic transport	7/331	109/18870	0.00310447294781452	0.0401718799447199	0.0313606232166947	HSP90AA1/CAMK1/PTGS2/RAN/FLNA/KHDRBS1/PARK7	7
BP	GO:0006937	regulation of muscle contraction	9/331	170/18870	0.00315781148901205	0.0404804932747189	0.0316015456324509	PIK3CG/HSP90AA1/FKBP1B/PTGS2/ADA/CALM1/P2RX1/MYL9/BIN1	9
BP	GO:0030224	monocyte differentiation	4/331	35/18870	0.00317003347643342	0.0404804932747189	0.0316015456324509	CD4/CD74/ZFP36L1/CSF1R	4
BP	GO:0032633	interleukin-4 production	4/331	35/18870	0.00317003347643342	0.0404804932747189	0.0316015456324509	CD3E/CD86/SLC7A5/PRG2	4
BP	GO:0032673	regulation of interleukin-4 production	4/331	35/18870	0.00317003347643342	0.0404804932747189	0.0316015456324509	CD3E/CD86/SLC7A5/PRG2	4
BP	GO:0060048	cardiac muscle contraction	8/331	139/18870	0.00318156424178566	0.040494532415121	0.0316125054429712	PIK3CG/KCNH2/HSP90AA1/FKBP1B/GJC1/CALM1/FLNA/BIN1	8
BP	GO:0046148	pigment biosynthetic process	5/331	57/18870	0.00319880688882749	0.0405809422955174	0.031679962273596	ALAD/PGRMC1/PPOX/ALAS2/HMBS	5
BP	GO:0051651	maintenance of location in cell	11/331	237/18870	0.00321868228500969	0.0406336310162907	0.0317210943073025	FTH1/CD4/PTPRC/FKBP1B/CD19/HNRNPU/CALM1/FLNA/PINK1/CALR/PARK7	11
BP	GO:0006874	intracellular calcium ion homeostasis	13/331	308/18870	0.00323436166512978	0.0406336310162907	0.0317210943073025	CCL5/KEL/PTPRC/TGM2/FKBP1B/CD19/PDZD8/CALM1/FLNA/NPTN/P2RX1/IMMT/CALR	13
BP	GO:0051222	positive regulation of protein transport	13/331	308/18870	0.00323436166512978	0.0406336310162907	0.0317210943073025	FYN/GZMB/HSP90AA1/CAMK1/PTGS2/PRKAR1A/ADAM9/RAN/FLNA/PINK1/ABCG1/PFKFB2/PRNP	13
BP	GO:0006446	regulation of translational initiation	6/331	83/18870	0.00338665121811042	0.0424096129958214	0.033107534318981	CCL5/SH3BGRL/HSPB1/EIF3E/KHDRBS1/EIF4G2	6
BP	GO:0019369	arachidonic acid metabolic process	5/331	58/18870	0.00345123779864588	0.0429413626100747	0.0335226505475759	PTGDS/PTGS2/ALOX12/PTGS1/PTGES3	5
BP	GO:0070231	T cell apoptotic process	5/331	58/18870	0.00345123779864588	0.0429413626100747	0.0335226505475759	CCL5/LIPA/KIFAP3/ADA/CD27	5
BP	GO:0032496	response to lipopolysaccharide	14/331	348/18870	0.00351617808874782	0.0436095953371216	0.0340443138305195	CX3CR1/ALAD/IL10RA/HNRNPA0/PF4V1/CD86/PTGS2/SLC7A5/ADAM9/GATA1/TNFRSF1B/LILRB2/MAPKAPK3/LILRB1	14
BP	GO:1903034	regulation of response to wounding	9/331	173/18870	0.00354585806645978	0.0437432722039822	0.0341486701578852	ITGB1/OCLN/SH2B3/FKBP1B/NFE2L2/VKORC1/FLNA/ALOX12/INSL3	9
BP	GO:0006089	lactate metabolic process	3/331	18/18870	0.00358918545835443	0.0437432722039822	0.0341486701578852	PFKFB2/PARK7/LDHB	3
BP	GO:0006957	complement activation, alternative pathway	3/331	18/18870	0.00358918545835443	0.0437432722039822	0.0341486701578852	CFB/CFD/CR2	3
BP	GO:0009125	nucleoside monophosphate catabolic process	3/331	18/18870	0.00358918545835443	0.0437432722039822	0.0341486701578852	ADA/UPB1/HPRT1	3
BP	GO:0010042	response to manganese ion	3/331	18/18870	0.00358918545835443	0.0437432722039822	0.0341486701578852	PTGS2/ADAM9/TFRC	3
BP	GO:0050871	positive regulation of B cell activation	6/331	84/18870	0.00359456564478885	0.0437432722039822	0.0341486701578852	CD74/PTPRC/CDKN1A/ADA/CD27/TFRC	6
BP	GO:0071674	mononuclear cell migration	10/331	207/18870	0.00368010719853773	0.0446443004522608	0.0348520678440465	CX3CR1/CCL5/EXT1/PIK3CG/IL27RA/CSF1R/CD99/STK39/CALR/RPS19	10
BP	GO:0051235	maintenance of location	14/331	350/18870	0.00369903046083632	0.0446810843741028	0.0348807836202288	FTH1/LIPA/CD4/PTPRC/FKBP1B/CD19/HNRNPU/CALM1/FLNA/PINK1/ABCG1/CALR/NPC2/PARK7	14
BP	GO:0002823	negative regulation of adaptive immune response based on somatic recombination of immune receptors built from immunoglobulin superfamily domains	5/331	59/18870	0.00371766879259021	0.0446810843741028	0.0348807836202288	IL27RA/PTPRC/KLRD1/LILRB1/CR2	5
BP	GO:0006826	iron ion transport	5/331	59/18870	0.00371766879259021	0.0446810843741028	0.0348807836202288	FTH1/ABCB6/SLC48A1/B2M/TFRC	5
BP	GO:0009206	purine ribonucleoside triphosphate biosynthetic process	7/331	113/18870	0.00379288636475724	0.0453403975197299	0.0353954837331008	PID1/NDUFC1/LIPA/NDUFB5/NDUFAB1/PINK1/SDHD	7
BP	GO:0008016	regulation of heart contraction	10/331	208/18870	0.00380756558254301	0.0453403975197299	0.0353954837331008	KCNH6/PIK3CG/KCNH2/HSP90AA1/FKBP1B/GJC1/ADA/CALM1/FLNA/BIN1	10
BP	GO:0071383	cellular response to steroid hormone stimulus	10/331	208/18870	0.00380756558254301	0.0453403975197299	0.0353954837331008	KANK2/SGK1/ZFP36L2/DDX17/ZFP36L1/HNRNPU/RAN/CALR/PTGES3/PARK7	10
BP	GO:0060047	heart contraction	11/331	243/18870	0.00388816629873863	0.0459044921515786	0.0358358504580912	EXT1/KCNH6/PIK3CG/KCNH2/HSP90AA1/FKBP1B/GJC1/ADA/CALM1/FLNA/BIN1	11
BP	GO:0043267	negative regulation of potassium ion transport	4/331	37/18870	0.00389041162232595	0.0459044921515786	0.0358358504580912	KEL/KCNH2/STK39/BIN1	4
BP	GO:0046688	response to copper ion	4/331	37/18870	0.00389041162232595	0.0459044921515786	0.0358358504580912	NFE2L2/PARK7/TFRC/PRNP	4
BP	GO:0009145	purine nucleoside triphosphate biosynthetic process	7/331	114/18870	0.00398179965794773	0.0468404432489487	0.03656651105337	PID1/NDUFC1/LIPA/NDUFB5/NDUFAB1/PINK1/SDHD	7
BP	GO:0071384	cellular response to corticosteroid stimulus	5/331	60/18870	0.00399852345544279	0.0468950696496342	0.0366091557583711	SGK1/ZFP36L2/ZFP36L1/HNRNPU/RAN	5
BP	GO:0032418	lysosome localization	6/331	86/18870	0.00403864809612351	0.0470811769043587	0.036754442448995	PTGDS/PIK3CG/SNAP23/LAT/GATA1/FCER1A	6
BP	GO:1990849	vacuolar localization	6/331	86/18870	0.00403864809612351	0.0470811769043587	0.036754442448995	PTGDS/PIK3CG/SNAP23/LAT/GATA1/FCER1A	6
BP	GO:0019722	calcium-mediated signaling	10/331	210/18870	0.00407296651354977	0.0473390898371263	0.0369557850378499	CX3CR1/CD4/PTPRC/CD3E/LAT/CCR3/FKBP1B/ADA/CALM1/PRNP	10
BP	GO:0033559	unsaturated fatty acid metabolic process	7/331	115/18870	0.00417776345792184	0.0481791704239007	0.0376116032567071	CD74/PTGDS/PTGS2/ELOVL5/ALOX12/PTGS1/PTGES3	7
BP	GO:0016032	viral process	16/331	432/18870	0.00419858287774755	0.0481791704239007	0.0376116032567071	PABPC1/CCL5/ITGB1/CD4/CD74/CD86/NUCKS1/RAN/FCN1/N4BP1/CSF1R/EIF3F/EIF3D/CR2/TFRC/SPCS1	16
BP	GO:0007620	copulation	3/331	19/18870	0.00420730004474558	0.0481791704239007	0.0376116032567071	PI3/ADA/P2RX1	3
BP	GO:0032516	positive regulation of phosphoprotein phosphatase activity	3/331	19/18870	0.00420730004474558	0.0481791704239007	0.0376116032567071	PTPRC/CALM1/GNA12	3
BP	GO:1903376	regulation of oxidative stress-induced neuron intrinsic apoptotic signaling pathway	3/331	19/18870	0.00420730004474558	0.0481791704239007	0.0376116032567071	NONO/PINK1/PARK7	3
BP	GO:0001508	action potential	8/331	146/18870	0.00428772766010757	0.048319354518344	0.0377210395233906	KCNH6/KCNH2/FKBP1B/GJC1/CALM1/FLNA/P2RX1/BIN1	8
BP	GO:0002335	mature B cell differentiation	4/331	38/18870	0.00428895469138579	0.048319354518344	0.0377210395233906	CD19/ADA/MFNG/ITM2A	4
BP	GO:0035633	maintenance of blood-brain barrier	4/331	38/18870	0.00428895469138579	0.048319354518344	0.0377210395233906	ITGB1/VCL/OCLN/PTGS2	4
BP	GO:0034113	heterotypic cell-cell adhesion	5/331	61/18870	0.00429422393323768	0.048319354518344	0.0377210395233906	ITGB1/PTPRC/LILRB2/SKAP1/CD2	5
BP	GO:0046456	icosanoid biosynthetic process	5/331	61/18870	0.00429422393323768	0.048319354518344	0.0377210395233906	CD74/PTGDS/PTGS2/PTGS1/PTGES3	5
BP	GO:0048010	vascular endothelial growth factor receptor signaling pathway	5/331	61/18870	0.00429422393323768	0.048319354518344	0.0377210395233906	FYN/HSPB1/TMEM204/GRB10/MAPKAPK3	5
BP	GO:0050900	leukocyte migration	15/331	396/18870	0.00447914833257051	0.0502544908295916	0.0392317251276863	CX3CR1/CCL5/EXT1/ITGB1/FYN/CD74/PIK3CG/IL27RA/PF4V1/ADA/CSF1R/CD99/STK39/CALR/RPS19	15
BP	GO:0009152	purine ribonucleotide biosynthetic process	10/331	213/18870	0.00449826680808742	0.0503235497089203	0.0392856367070641	PID1/NDUFC1/LIPA/ADA/NDUFB5/ELOVL5/NDUFAB1/HPRT1/PINK1/SDHD	10
BP	GO:0043542	endothelial cell migration	12/331	284/18870	0.00454759450269648	0.0507292007455969	0.0396023126837966	ITGB1/PIK3CG/SH3BP1/HSPB1/PTGS2/RRAS/ETS1/NFE2L2/LPXN/CALR/RHOB/RIN2	12
BP	GO:0043270	positive regulation of monoatomic ion transport	10/331	214/18870	0.00464755359922733	0.0516957108085974	0.0403568294742135	FHL1/CCL5/KCNH2/ATP1B3/CD19/CALM1/FLNA/P2RX1/STK39/CTSS	10
BP	GO:0015844	monoamine transport	6/331	89/18870	0.00477916423433777	0.0530077587362835	0.0413810942275442	TGM2/PINK1/LILRB1/P2RX1/SDHD/PARK7	6
BP	GO:0002577	regulation of antigen processing and presentation	3/331	20/18870	0.00488611375470866	0.0536993313840487	0.0419209780782224	CD74/FGL2/LILRB2	3
BP	GO:0045655	regulation of monocyte differentiation	3/331	20/18870	0.00488611375470866	0.0536993313840487	0.0419209780782224	CD4/CD74/ZFP36L1	3
BP	GO:0055093	response to hyperoxia	3/331	20/18870	0.00488611375470866	0.0536993313840487	0.0419209780782224	CDKN1A/SLC7A5/POLB	3
BP	GO:0032623	interleukin-2 production	5/331	63/18870	0.00493184140756185	0.0536993313840487	0.0419209780782224	CD4/PTPRC/CD3E/CD86/PRNP	5
BP	GO:0032663	regulation of interleukin-2 production	5/331	63/18870	0.00493184140756185	0.0536993313840487	0.0419209780782224	CD4/PTPRC/CD3E/CD86/PRNP	5
BP	GO:0032757	positive regulation of interleukin-8 production	5/331	63/18870	0.00493184140756185	0.0536993313840487	0.0419209780782224	CD74/CD244/FCN1/PARK7/CD2	5
BP	GO:0010721	negative regulation of cell development	12/331	287/18870	0.00493834654922859	0.0536993313840487	0.0419209780782224	CD74/KIFAP3/RNF10/FGL2/RTN4/RUNX3/APPL2/DAAM2/LILRB1/MAFB/B2M/BTG2	12
BP	GO:0009201	ribonucleoside triphosphate biosynthetic process	7/331	119/18870	0.00503543047969086	0.0546020701736311	0.0426257111174067	PID1/NDUFC1/LIPA/NDUFB5/NDUFAB1/PINK1/SDHD	7
BP	GO:0071805	potassium ion transmembrane transport	10/331	217/18870	0.00511892302537721	0.0553528110989257	0.0432117853395719	FHL1/ITGB1/KCNH6/KEL/KCNH2/ATP1B3/FLNA/STK39/BIN1/PRNP	10
BP	GO:0042307	positive regulation of protein import into nucleus	4/331	40/18870	0.00516676932860606	0.0555606607580298	0.0433740454790986	HSP90AA1/PTGS2/RAN/FLNA	4
BP	GO:0070232	regulation of T cell apoptotic process	4/331	40/18870	0.00516676932860606	0.0555606607580298	0.0433740454790986	CCL5/KIFAP3/ADA/CD27	4
BP	GO:0002718	regulation of cytokine production involved in immune response	7/331	120/18870	0.00526913276874158	0.0564076208605716	0.0440352342681704	CD74/DDX21/SLC7A5/PRG2/TNFRSF1B/LILRB1/B2M	7
BP	GO:0002820	negative regulation of adaptive immune response	5/331	64/18870	0.00527459205883243	0.0564076208605716	0.0440352342681704	IL27RA/PTPRC/KLRD1/LILRB1/CR2	5
BP	GO:0048732	gland development	16/331	443/18870	0.00532481420288463	0.056529441935482	0.0441303352401781	EXT1/FEM1B/LIPA/LMO4/RTN4/TGM2/TUBB1/ADA/SLC7A5/POLB/STK11/UPB1/MAFB/CSF1R/RAP1GAP/CRIP1	16
BP	GO:0070098	chemokine-mediated signaling pathway	6/331	91/18870	0.00532536938400655	0.056529441935482	0.0441303352401781	CX3CR1/CCL5/PF4V1/CCR3/SH2B3/STK39	6
BP	GO:0042326	negative regulation of phosphorylation	13/331	327/18870	0.00532966917784297	0.056529441935482	0.0441303352401781	PID1/DUSP6/OCLN/PTPRC/CDKN1A/HSPB1/HNRNPU/GRB10/PRKAR1A/CALM1/LAX1/PARK7/PRNP	13
BP	GO:0045766	positive regulation of angiogenesis	9/331	185/18870	0.00548616690806754	0.0578730976552125	0.0451792749666088	CX3CR1/ITGB1/CCR3/HSPB1/RRAS/ETS1/NFE2L2/BTG1/RHOB	9
BP	GO:1904018	positive regulation of vasculature development	9/331	185/18870	0.00548616690806754	0.0578730976552125	0.0451792749666088	CX3CR1/ITGB1/CCR3/HSPB1/RRAS/ETS1/NFE2L2/BTG1/RHOB	9
BP	GO:0051100	negative regulation of binding	7/331	121/18870	0.00551088425663201	0.0579762945372506	0.0452598367560792	CPNE1/GZMA/CDKN1A/CAMK1/GATA1/B2M/PARK7	7
BP	GO:0036480	neuron intrinsic apoptotic signaling pathway in response to oxidative stress	3/331	21/18870	0.00562722707837128	0.058777385684975	0.0458852174373066	NONO/PINK1/PARK7	3
BP	GO:0071498	cellular response to fluid shear stress	3/331	21/18870	0.00562722707837128	0.058777385684975	0.0458852174373066	PTGS2/KLF2/NFE2L2	3
BP	GO:0030888	regulation of B cell proliferation	5/331	65/18870	0.00563385510455429	0.058777385684975	0.0458852174373066	CD74/PTPRC/CDKN1A/ADA/TFRC	5
BP	GO:0006458	'de novo' protein folding	4/331	41/18870	0.0056475952757588	0.058777385684975	0.0458852174373066	CD74/FKBP1B/HSPH1/PTGES3	4
BP	GO:0002367	cytokine production involved in immune response	7/331	122/18870	0.00576085321075136	0.0597958079254994	0.0466802600443377	CD74/DDX21/SLC7A5/PRG2/TNFRSF1B/LILRB1/B2M	7
BP	GO:0055074	calcium ion homeostasis	13/331	331/18870	0.00588568800832001	0.0608201466370155	0.0474799214100078	CCL5/KEL/PTPRC/TGM2/FKBP1B/CD19/PDZD8/CALM1/FLNA/NPTN/P2RX1/IMMT/CALR	13
BP	GO:0008064	regulation of actin polymerization or depolymerization	8/331	154/18870	0.00589087458411072	0.0608201466370155	0.0474799214100078	DSTN/KANK2/SPTA1/ADD3/SH3BP1/DAAM2/EVL/BIN1	8
BP	GO:0042092	type 2 immune response	4/331	42/18870	0.00615737150090287	0.0634026853320743	0.0494960088589826	CD74/IL27RA/CD86/FCER1A	4
BP	GO:0006457	protein folding	10/331	223/18870	0.00617367724253582	0.0634026853320743	0.0494960088589826	CD74/HSP90AA1/FKBP1B/HSPB1/HSPH1/CCT8/B2M/CALR/PTGES3/ERP29	10
CC	GO:0009897	external side of plasma membrane	33/339	387/19886	2.96041554011528e-14	1.2788995133298e-11	1.00030882987053e-11	CX3CR1/ERMAP/ITGB1/CD4/CLEC2D/CD74/IL27RA/PTPRC/MFGE8/CD3G/CD3E/IL2RB/CD244/CD86/CCR3/CD19/ADA/SLC7A5/CEACAM21/ADAM9/FCN1/KLRD1/LILRB1/ABCG1/P2RX1/B2M/CLPTM1/CALR/ATP6AP2/CD2/CD27/TFRC/PRNP	33
CC	GO:0005925	focal adhesion	30/339	421/19886	4.34302891110231e-11	9.38094244798099e-09	7.33743305507285e-09	FHL1/PABPC1/ITGB1/VCL/PTPRC/SNAP23/TGM2/HSPB1/RRAS/AHNAK/MARCKS/TPM4/ADAM9/RPL3/FLNA/LPXN/RPL37A/EVL/B2M/DCAF6/RPL18/PDLIM1/YWHAQ/GNA12/CD99/SDCBP/CALR/RHOB/RPL10A/RPS19	30
CC	GO:0030055	cell-substrate junction	30/339	431/19886	7.72496102969028e-11	1.1123943882754e-08	8.70074558080906e-09	FHL1/PABPC1/ITGB1/VCL/PTPRC/SNAP23/TGM2/HSPB1/RRAS/AHNAK/MARCKS/TPM4/ADAM9/RPL3/FLNA/LPXN/RPL37A/EVL/B2M/DCAF6/RPL18/PDLIM1/YWHAQ/GNA12/CD99/SDCBP/CALR/RHOB/RPL10A/RPS19	30
CC	GO:0001772	immunological synapse	10/339	45/19886	3.41184761780022e-09	3.68479542722423e-07	2.88211338240492e-07	PRF1/GZMA/CD3E/GZMB/LAT/PRKAR1A/HLA-DRA/NPTN/SKAP1/CD37	10
CC	GO:0045121	membrane raft	21/339	286/19886	2.33516405336964e-08	1.66013085149605e-06	1.29849416016138e-06	ITGB1/FYN/CD4/PTPRC/RFTN1/RHOQ/LAT/VDAC1/PTGS2/CD19/AHNAK/PRKAR1A/TNFRSF1B/TUBA1C/SLC2A1/SDCBP/SKAP1/PARK7/LDHB/CD48/PRNP	21
CC	GO:0098857	membrane microdomain	21/339	287/19886	2.48092804994827e-08	1.66013085149605e-06	1.29849416016138e-06	ITGB1/FYN/CD4/PTPRC/RFTN1/RHOQ/LAT/VDAC1/PTGS2/CD19/AHNAK/PRKAR1A/TNFRSF1B/TUBA1C/SLC2A1/SDCBP/SKAP1/PARK7/LDHB/CD48/PRNP	21
CC	GO:1904813	ficolin-1-rich granule lumen	14/339	124/19886	2.69002684270192e-08	1.66013085149605e-06	1.29849416016138e-06	FTH1/VCL/HSP90AA1/FGL2/ALAD/CST3/PRG2/CCT8/FCN1/PSMD12/CFD/COMMD9/CTSS/PSMA5	14
CC	GO:0044194	cytolytic granule	6/339	13/19886	3.64340579042096e-08	1.96743912682732e-06	1.53885955095411e-06	PRF1/NKG7/GZMB/GNLY/GZMH/CALR	6
CC	GO:0101002	ficolin-1-rich granule	16/339	185/19886	1.22097919255144e-07	5.8607001242469e-06	4.58402714396504e-06	FTH1/VCL/HSP90AA1/FGL2/ALAD/CST3/PRG2/CCT8/FCN1/LILRB2/PSMD12/CFD/COMMD9/ATP6AP2/CTSS/PSMA5	16
CC	GO:0030139	endocytic vesicle	21/339	348/19886	6.33295602704145e-07	2.73583700368191e-05	2.13987251018979e-05	M6PR/CD4/CD74/OCLN/UNC93B1/CD3G/SNAP23/HSP90AA1/GNLY/APPL2/HSPH1/HLA-DPA1/SLC48A1/RPS27A/HLA-DRA/B2M/CALR/CTSS/RIN2/SEC22B/TFRC	21
CC	GO:0042613	MHC class II protein complex	5/339	17/19886	7.30860296302829e-06	0.000287028770911656	0.000224503497715989	CD74/HLA-DPA1/HLA-DRA/B2M/HLA-DMA	5
CC	GO:0030666	endocytic vesicle membrane	14/339	202/19886	1.02118106338616e-05	0.000367625182819016	0.000287543088900839	M6PR/CD4/CD74/CD3G/SNAP23/APPL2/HLA-DPA1/SLC48A1/RPS27A/HLA-DRA/B2M/CALR/SEC22B/TFRC	14
CC	GO:0042470	melanosome	10/339	112/19886	2.20579042970284e-05	0.000680643904022589	0.000532374983409482	ITGB1/ABCB6/ATP1B3/HSP90AA1/RAN/SLC2A1/SDCBP/SEC22B/TFRC/ERP29	10
CC	GO:0048770	pigment granule	10/339	112/19886	2.20579042970284e-05	0.000680643904022589	0.000532374983409482	ITGB1/ABCB6/ATP1B3/HSP90AA1/RAN/SLC2A1/SDCBP/SEC22B/TFRC/ERP29	10
CC	GO:0042611	MHC protein complex	5/339	25/19886	5.60949451870826e-05	0.00161553442138798	0.00126361244947744	CD74/HLA-DPA1/HLA-DRA/B2M/HLA-DMA	5
CC	GO:0005852	eukaryotic translation initiation factor 3 complex	4/339	15/19886	9.76114060982092e-05	0.00263550796465165	0.00206139877352139	EIF3E/EIF3I/EIF3F/EIF3D	4
CC	GO:0060205	cytoplasmic vesicle lumen	16/339	325/19886	0.000157115698905673	0.00376669544486745	0.00294617260673112	F13A1/VCL/ITIH4/HSP90AA1/ALAD/ADA/CCT8/FCN1/PSMD12/B2M/CTSW/CFD/COMMD9/SDCBP/NPC2/PSMA5	16
CC	GO:0031983	vesicle lumen	16/339	326/19886	0.000162716467708014	0.00376669544486745	0.00294617260673112	F13A1/VCL/ITIH4/HSP90AA1/ALAD/ADA/CCT8/FCN1/PSMD12/B2M/CTSW/CFD/COMMD9/SDCBP/NPC2/PSMA5	16
CC	GO:0033290	eukaryotic 48S preinitiation complex	4/339	17/19886	0.000165664845954819	0.00376669544486745	0.00294617260673112	EIF3E/EIF3I/EIF3F/EIF3D	4
CC	GO:0030662	coated vesicle membrane	12/339	203/19886	0.000199095227708891	0.00430045691851205	0.00336366147866074	M6PR/CD4/CD74/CD3G/AP1S2/TMED3/HLA-DPA1/HLA-DRA/B2M/ATP6AP2/SEC22B/TFRC	12
CC	GO:0016282	eukaryotic 43S preinitiation complex	4/339	18/19886	0.000210146642444708	0.00430081655356554	0.00336394277216018	EIF3E/EIF3I/EIF3F/EIF3D	4
CC	GO:0030016	myofibril	13/339	236/19886	0.000219023065227875	0.00430081655356554	0.00336394277216018	VCL/FKBP1B/HSPB1/AHNAK/STK11/CALM1/TPM4/SLC2A1/FLNA/PDLIM1/MYL9/MYL12A/BIN1	13
CC	GO:0070993	translation preinitiation complex	4/339	19/19886	0.000262624773962949	0.00478589432838176	0.0037433530200062	EIF3E/EIF3I/EIF3F/EIF3D	4
CC	GO:0030669	clathrin-coated endocytic vesicle membrane	7/339	74/19886	0.000265883018243431	0.00478589432838176	0.0037433530200062	M6PR/CD4/CD74/CD3G/HLA-DPA1/HLA-DRA/TFRC	7
CC	GO:0043292	contractile fiber	13/339	245/19886	0.000314777244891563	0.0054393507917262	0.0042544629730607	VCL/FKBP1B/HSPB1/AHNAK/STK11/CALM1/TPM4/SLC2A1/FLNA/PDLIM1/MYL9/MYL12A/BIN1	13
CC	GO:0030018	Z disc	9/339	132/19886	0.000442000697416479	0.00719509796231437	0.00562774475122542	FKBP1B/HSPB1/STK11/SLC2A1/FLNA/PDLIM1/MYL9/MYL12A/BIN1	9
CC	GO:0034774	secretory granule lumen	15/339	322/19886	0.000449693622644648	0.00719509796231437	0.00562774475122542	F13A1/VCL/ITIH4/HSP90AA1/ALAD/CCT8/FCN1/PSMD12/B2M/CTSW/CFD/COMMD9/SDCBP/NPC2/PSMA5	15
CC	GO:0030665	clathrin-coated vesicle membrane	9/339	136/19886	0.000549581971506322	0.00846959649132573	0.00662461129072992	M6PR/CD4/CD74/CD3G/AP1S2/HLA-DPA1/HLA-DRA/ATP6AP2/TFRC	9
CC	GO:0071682	endocytic vesicle lumen	4/339	23/19886	0.000568560875575107	0.00846959649132573	0.00662461129072992	HSP90AA1/GNLY/HSPH1/CALR	4
CC	GO:0005765	lysosomal membrane	18/339	441/19886	0.000610127482855092	0.00850242169656128	0.00665028597611153	ABCB6/M6PR/CPNE1/CD74/OCLN/NKG7/AP1S2/MMD/SLC7A5/AHNAK/HLA-DPA1/SLC48A1/HLA-DRA/B2M/SORT1/ATP6AP2/DDOST/HLA-DMA	18
CC	GO:0098852	lytic vacuole membrane	18/339	441/19886	0.000610127482855092	0.00850242169656128	0.00665028597611153	ABCB6/M6PR/CPNE1/CD74/OCLN/NKG7/AP1S2/MMD/SLC7A5/AHNAK/HLA-DPA1/SLC48A1/HLA-DRA/B2M/SORT1/ATP6AP2/DDOST/HLA-DMA	18
CC	GO:0045335	phagocytic vesicle	9/339	142/19886	0.000750420447126238	0.0101306760362042	0.00792384748445798	UNC93B1/SNAP23/GNLY/APPL2/SLC48A1/B2M/CALR/CTSS/SEC22B	9
CC	GO:0031674	I band	9/339	146/19886	0.000914863167597861	0.0115633310964257	0.00904441832834466	FKBP1B/HSPB1/STK11/SLC2A1/FLNA/PDLIM1/MYL9/MYL12A/BIN1	9
CC	GO:0022626	cytosolic ribosome	8/339	118/19886	0.000945930304845615	0.0115633310964257	0.00904441832834466	RNF10/RPS27A/RPL3/RPL15/RPL37A/RPL18/RPL10A/RPS19	8
CC	GO:0030135	coated vesicle	14/339	311/19886	0.000962338573399018	0.0115633310964257	0.00904441832834466	M6PR/CD4/CD74/CD3G/AP1S2/TMED3/HLA-DPA1/TMED9/HLA-DRA/B2M/SORT1/ATP6AP2/SEC22B/TFRC	14
CC	GO:0042105	alpha-beta T cell receptor complex	3/339	12/19886	0.000963610924702142	0.0115633310964257	0.00904441832834466	CD3G/CD3E/CD247	3
CC	GO:0045334	clathrin-coated endocytic vesicle	7/339	92/19886	0.000997399665051787	0.0116453150081722	0.00910854317159669	M6PR/CD4/CD74/CD3G/HLA-DPA1/HLA-DRA/TFRC	7
CC	GO:0030136	clathrin-coated vesicle	11/339	212/19886	0.00107669517412525	0.0122403240847923	0.0095739376979004	M6PR/CD4/CD74/CD3G/AP1S2/HLA-DPA1/TMED9/HLA-DRA/SORT1/ATP6AP2/TFRC	11
CC	GO:0030134	COPII-coated ER to Golgi transport vesicle	7/339	94/19886	0.001132187785109	0.0125411570042843	0.00980923830013468	CD74/TMED3/HLA-DPA1/TMED9/HLA-DRA/B2M/SEC22B	7
CC	GO:0030017	sarcomere	11/339	216/19886	0.00125184860204344	0.0135199649020691	0.0105748263488406	FKBP1B/HSPB1/STK11/CALM1/TPM4/SLC2A1/FLNA/PDLIM1/MYL9/MYL12A/BIN1	11
CC	GO:0098553	lumenal side of endoplasmic reticulum membrane	4/339	29/19886	0.00140709993117601	0.0148260285431228	0.0115963819745186	CD74/HLA-DPA1/HLA-DRA/CALR	4
CC	GO:0005774	vacuolar membrane	18/339	484/19886	0.00174017954173562	0.0178989895721378	0.0139999406741136	ABCB6/M6PR/CPNE1/CD74/OCLN/NKG7/AP1S2/MMD/SLC7A5/AHNAK/HLA-DPA1/SLC48A1/HLA-DRA/B2M/SORT1/ATP6AP2/DDOST/HLA-DMA	18
CC	GO:0002102	podosome	4/339	31/19886	0.00181488585845214	0.0182332718802634	0.0142614041753522	VCL/SH3GL1/TPM4/LPXN	4
CC	GO:0032432	actin filament bundle	6/339	79/19886	0.00229668697105175	0.0225492902612354	0.0176372372657323	MARCKS/TPM4/FLNA/PDLIM1/MYL9/MYL12A	6
CC	GO:0030670	phagocytic vesicle membrane	6/339	80/19886	0.00244802023764893	0.0235009942814297	0.0183816256441007	SNAP23/APPL2/SLC48A1/B2M/CALR/SEC22B	6
CC	GO:0001674	female germ cell nucleus	3/339	17/19886	0.00279604822231675	0.0262585398269747	0.0205384777886425	MARCKS/SLC2A1/HMGN1	3
CC	GO:0005770	late endosome	13/339	315/19886	0.0030856597326097	0.0283618086061147	0.0221835783688178	ABCB6/M6PR/ATG9A/CD74/MMD/HLA-DPA1/PRKAR1A/HLA-DRA/FIG4/B2M/RHOB/CTSS/HLA-DMA	13
CC	GO:0031902	late endosome membrane	9/339	175/19886	0.00317958462336521	0.0286162616102869	0.0223826022828998	ABCB6/ATG9A/MMD/HLA-DPA1/HLA-DRA/FIG4/B2M/RHOB/HLA-DMA	9
CC	GO:0022625	cytosolic large ribosomal subunit	5/339	60/19886	0.00354554591274092	0.0312586904960016	0.0244494143499428	RPL3/RPL15/RPL37A/RPL18/RPL10A	5
CC	GO:0098802	plasma membrane signaling receptor complex	13/339	321/19886	0.00362015199103016	0.0312781132025005	0.0244646060867512	ITGB1/CD4/CD3G/CHRNA5/CD3E/CD247/IL2RB/FLNA/B2M/ACVR1/SDCBP/SKAP1/TFRC	13
CC	GO:0098576	lumenal side of membrane	4/339	38/19886	0.00387792234116793	0.0327292558810391	0.0255996372753742	CD74/HLA-DPA1/HLA-DRA/CALR	4
CC	GO:0015934	large ribosomal subunit	7/339	117/19886	0.0039396326523473	0.0327292558810391	0.0255996372753742	MRPL33/RPL3/MRPL3/RPL15/RPL37A/RPL18/RPL10A	7
CC	GO:0012507	ER to Golgi transport vesicle membrane	5/339	64/19886	0.00468430748324682	0.0381815251464646	0.0298642046101734	CD74/HLA-DPA1/HLA-DRA/B2M/SEC22B	5
CC	GO:0044391	ribosomal subunit	9/339	188/19886	0.00508131104286483	0.0406504883429186	0.0317953381044758	RPS27A/MRPL33/RPL3/MRPL3/RPL15/RPL37A/RPL18/RPL10A/RPS19	9
CC	GO:0005798	Golgi-associated vesicle	6/339	94/19886	0.00544379836693131	0.0427585617184423	0.0334441966657407	AP1S2/RHOQ/TMED3/TMED9/SORT1/ITM2B	6
CC	GO:0140534	endoplasmic reticulum protein-containing complex	7/339	126/19886	0.00589541065672576	0.0450651115108065	0.0352482962840372	PIGQ/B2M/CALR/DDOST/SEC61B/SRP9/SPCS1	7
CC	GO:0005697	telomerase holoenzyme complex	3/339	22/19886	0.0059460911021203	0.0450651115108065	0.0352482962840372	SMG5/HNRNPU/PTGES3	3
CC	GO:0043073	germ cell nucleus	5/339	68/19886	0.00606149223824623	0.0451476663262478	0.0353128676674599	ZBTB16/MARCKS/RAN/SLC2A1/HMGN1	5
CC	GO:0043202	lysosomal lumen	6/339	98/19886	0.00665264321599038	0.0487108791408109	0.0380998835384997	LIPA/CD74/HSP90AA1/NAAA/NPC2/CTSS	6
CC	GO:0030133	transport vesicle	15/339	431/19886	0.00742412138968336	0.0534536740057202	0.0418095257208484	M6PR/CD74/AP1S2/AMPH/TMED3/HLA-DPA1/PRG2/TMED9/HLA-DRA/B2M/SORT1/ATP6AP2/SEC22B/ERP29/BIN1	15
CC	GO:0044291	cell-cell contact zone	5/339	72/19886	0.00770115470757512	0.0545393251421713	0.0426586826769908	ITGB1/VCL/GJC1/AHNAK/SLC2A1	5
MF	GO:0023023	MHC protein complex binding	10/332	37/18496	6.87484292479027e-10	4.07678185440063e-07	3.50978823002451e-07	CD4/CD74/HSP90AA1/HLA-DPA1/LILRB2/HLA-DRA/KLRD1/LILRB1/B2M/HLA-DMA	10
MF	GO:0023026	MHC class II protein complex binding	7/332	27/18496	3.67553787442649e-07	8.4234323912618e-05	7.25191215010557e-05	CD4/CD74/HSP90AA1/HLA-DPA1/HLA-DRA/B2M/HLA-DMA	7
MF	GO:0140375	immune receptor activity	14/332	147/18496	4.26143291294863e-07	8.4234323912618e-05	7.25191215010557e-05	CX3CR1/CD4/CD74/IL27RA/IL10RA/IL2RB/CCR3/HLA-DPA1/LILRB2/HLA-DRA/KLRD1/LILRB1/FCER1A/CR2	14
MF	GO:0042287	MHC protein binding	7/332	42/18496	8.86154936702308e-06	0.00131372469366117	0.00113101353763321	CD4/CD74/PILRA/CD244/LILRB2/KLRD1/LILRB1	7
MF	GO:0019955	cytokine binding	12/332	145/18496	1.22710525733981e-05	0.00145534683520501	0.00125293905223117	CX3CR1/ITGB1/CD4/CD74/IL27RA/IL10RA/IL2RB/CCR3/TNFRSF1B/CSF1R/ACVR1/PARK7	12
MF	GO:0005080	protein kinase C binding	6/332	51/18496	0.000291592664012101	0.021955157288254	0.0189016619948579	ADD3/HSPB1/MARCKS/NELL2/ADAM9/FLNA	6
MF	GO:0030159	signaling receptor complex adaptor activity	6/332	51/18496	0.000291592664012101	0.021955157288254	0.0189016619948579	CD3G/CD3E/DOK2/LAT/SH2B3/GRB10	6
MF	GO:0045296	cadherin binding	16/332	334/18496	0.000376042389406895	0.021955157288254	0.0189016619948579	ITGB1/VCL/SH3GL1/CCS/RTN4/AHNAK/CCT8/FXYD5/RAN/FLNA/EIF3E/RPL15/ACVR1/PDLIM1/PARK7/EIF4G2	16
MF	GO:1990782	protein tyrosine kinase binding	9/332	123/18496	0.000380369328456771	0.021955157288254	0.0189016619948579	ITGB1/CD4/CD247/HSP90AA1/DOK2/SH2B3/ACVR1/KHDRBS1/CD2	9
MF	GO:0042288	MHC class I protein binding	4/332	20/18496	0.000393472663961291	0.021955157288254	0.0189016619948579	PILRA/CD244/LILRB2/LILRB1	4
MF	GO:0033218	amide binding	18/332	405/18496	0.00040726261411601	0.021955157288254	0.0189016619948579	CD74/PGRMC1/VDAC1/FKBP1B/CST3/SLC7A5/HLA-DPA1/LILRB2/HLA-DRA/P2RX1/B2M/ACVR1/ITM2B/ITM2A/CRIP1/CALR/HLA-DMA/PRNP	18
MF	GO:0044325	transmembrane transporter binding	9/332	133/18496	0.000673047086188797	0.0314925477795926	0.0271126043722418	FHL1/FYN/HSP90AA1/VDAC1/FKBP1B/CALM1/FLNA/YWHAQ/PRNP	9
MF	GO:0042169	SH2 domain binding	5/332	41/18496	0.00079728328861598	0.0314925477795926	0.0271126043722418	SHCBP1/LILRB1/LAX1/KHDRBS1/SKAP1	5
MF	GO:0042277	peptide binding	15/332	325/18496	0.000832601385810729	0.0314925477795926	0.0271126043722418	CD74/PGRMC1/CST3/SLC7A5/HLA-DPA1/LILRB2/HLA-DRA/B2M/ACVR1/ITM2B/ITM2A/CRIP1/CALR/HLA-DMA/PRNP	15
MF	GO:0001540	amyloid-beta binding	7/332	85/18496	0.00083950313470417	0.0314925477795926	0.0271126043722418	CD74/PGRMC1/CST3/LILRB2/ITM2B/ITM2A/PRNP	7
MF	GO:0042608	T cell receptor binding	3/332	11/18496	0.000849714611253763	0.0314925477795926	0.0271126043722418	CD3G/CD3E/HLA-DRA	3
MF	GO:0019903	protein phosphatase binding	9/332	142/18496	0.00107383661332026	0.0374579477469949	0.0322483441151904	KIFAP3/HSP90AA1/PPP1R11/SMG5/LILRB2/LILRB1/CSF1R/GNA12/SKAP1	9
MF	GO:0044183	protein folding chaperone	6/332	66/18496	0.00117488816771763	0.0387060379698086	0.0333228515405292	CD74/HSP90AA1/HSPB1/HSPH1/CCT8/CALR	6
MF	GO:0042605	peptide antigen binding	5/332	47/18496	0.00149497308403507	0.0462305242786228	0.0398008418836106	SLC7A5/HLA-DPA1/HLA-DRA/B2M/HLA-DMA	5
MF	GO:0140104	molecular carrier activity	7/332	95/18496	0.00161438618977414	0.0462305242786228	0.0398008418836106	CCS/NDUFAB1/RAN/OXA1L/ASF1B/CALR/PARK7	7
MF	GO:0030674	protein-macromolecule adaptor activity	17/332	421/18496	0.0016658273377439	0.0462305242786228	0.0398008418836106	FEM1B/SH3BGRL/CD3G/ATP1B3/CD3E/SNAP23/AP1S2/DOK2/LAT/SH2B3/EPB41L3/BIN3/GRB10/KHDRBS1/SDCBP/SEC22B/PRNP	17
MF	GO:0004896	cytokine receptor activity	7/332	96/18496	0.00171512906261332	0.0462305242786228	0.0398008418836106	CX3CR1/CD4/CD74/IL27RA/IL10RA/IL2RB/CCR3	7
MF	GO:0035591	signaling adaptor activity	7/332	98/18496	0.00193122357700116	0.0489905936330413	0.0421770443099761	CD3G/CD3E/DOK2/LAT/SH2B3/GRB10/KHDRBS1	7
MF	GO:0003725	double-stranded RNA binding	6/332	73/18496	0.00198275589745867	0.0489905936330413	0.0421770443099761	DDX21/RFTN1/TUBA1B/HNRNPU/DHX15/TFRC	6
MF	GO:0003743	translation initiation factor activity	5/332	51/18496	0.00215969908237212	0.0512280622338666	0.0441033286294938	EIF3E/EIF3I/EIF3F/EIF3D/EIF4G2	5
MF	GO:0019902	phosphatase binding	10/332	189/18496	0.00225392004061585	0.0514067147725076	0.0442571344007566	KIFAP3/PVRIG/HSP90AA1/PPP1R11/SMG5/LILRB2/LILRB1/CSF1R/GNA12/SKAP1	10
