# Supplementary material for: Cell death-related signature genes: risk-predictive biomarkers and potential therapeutic targets in severe sepsis
Source: Front Med (Lausanne). 2025 May 30;12:1577203. doi: 10.3389/fmed.2025.1577203 (PMC12163320; doi:10.3389/fmed.2025.1577203)
Supplement: Supplementary file 4 [file Table_4.xls]

category	subcategory	ID	Description	GeneRatio	BgRatio	pvalue	p.adjust	qvalue	geneID	Count
Organismal Systems	Immune system	hsa04640	Hematopoietic cell lineage	12/215	99/8662	5.56011325702985e-06	0.00150679069265509	0.00135783818487466	CD4/CD3G/CD3E/CD19/HLA-DPA1/HLA-DRA/CSF1R/CR2/CD37/HLA-DMA/CD2/TFRC	12
Organismal Systems	Immune system	hsa04658	Th1 and Th2 cell differentiation	11/215	92/8662	1.57191864432833e-05	0.00187406181591687	0.00168880303473573	CD4/CD3G/CD3E/CD247/IL2RB/LAT/RUNX3/STAT4/HLA-DPA1/HLA-DRA/HLA-DMA	11
Organismal Systems	Immune system	hsa04612	Antigen processing and presentation	10/215	78/8662	2.07460717629174e-05	0.00187406181591687	0.00168880303473573	CD4/CD74/HSP90AA1/HLA-DPA1/HLA-DRA/KLRD1/B2M/CALR/CTSS/HLA-DMA	10
Human Diseases	Immune disease	hsa05332	Graft-versus-host disease	7/215	42/8662	6.78149140817142e-05	0.00386349121864143	0.00348156909195887	PRF1/GZMB/CD86/HLA-DPA1/HLA-DRA/KLRD1/HLA-DMA	7
Organismal Systems	Immune system	hsa04659	Th17 cell differentiation	11/215	108/8662	7.12821258051924e-05	0.00386349121864143	0.00348156909195887	CD4/IL27RA/CD3G/CD3E/CD247/HSP90AA1/IL2RB/LAT/HLA-DPA1/HLA-DRA/HLA-DMA	11
Cellular Processes	Transport and catabolism	hsa04145	Phagosome	13/215	152/8662	9.88365959371731e-05	0.00446411958316232	0.00402282285217968	ITGB1/M6PR/TUBA1B/TUBB1/HLA-DPA1/TUBA1C/HLA-DRA/CALR/SEC61B/CTSS/HLA-DMA/SEC22B/TFRC	13
Human Diseases	Immune disease	hsa05330	Allograft rejection	6/215	38/8662	0.000309833873029026	0.0109590722344078	0.00987572250294278	PRF1/GZMB/CD86/HLA-DPA1/HLA-DRA/HLA-DMA	6
Human Diseases	Neurodegenerative disease	hsa05012	Parkinson disease	17/215	266/8662	0.000323515047510194	0.0109590722344078	0.00987572250294278	NDUFC1/MAOA/TUBA1B/VDAC1/TUBB1/NDUFB5/RPS27A/CALM1/NFE2L2/NDUFAB1/TUBA1C/PSMD12/PINK1/SDHD/PARK7/PSMA5/COX7C	17
Human Diseases	Infectious disease: viral	hsa05166	Human T-cell leukemia virus 1 infection	15/215	222/8662	0.000405494631925492	0.0122098939168676	0.0110028952756391	CD4/CD3G/CDKN1A/CD3E/IL2RB/VDAC1/POLB/HLA-DPA1/ETS1/RAN/HLA-DRA/SLC2A1/B2M/CALR/HLA-DMA	15
Human Diseases	Endocrine and metabolic disease	hsa04940	Type I diabetes mellitus	6/215	43/8662	0.000617106242760234	0.0167235791788023	0.0150703840337236	PRF1/GZMB/CD86/HLA-DPA1/HLA-DRA/HLA-DMA	6
Human Diseases	Immune disease	hsa05310	Asthma	5/215	31/8662	0.000902356558716014	0.0222307843101854	0.0200331791025948	HLA-DPA1/PRG2/HLA-DRA/FCER1A/HLA-DMA	5
Human Diseases	Cardiovascular disease	hsa05416	Viral myocarditis	7/215	67/8662	0.00129394087521036	0.0292214980985006	0.0263328318463862	FYN/PRF1/CD86/HLA-DPA1/HLA-DRA/EIF4G2/HLA-DMA	7
Human Diseases	Infectious disease: viral	hsa05169	Epstein-Barr virus infection	13/215	202/8662	0.00153307290943343	0.0319586737274201	0.0287994263148629	CD3G/CDKN1A/CD3E/CD247/RUNX3/CD19/HLA-DPA1/HLA-DRA/PSMD12/B2M/CR2/CALR/HLA-DMA	13
Environmental Information Processing	Signaling molecules and interaction	hsa04514	Cell adhesion molecules	11/215	158/8662	0.00188385626276084	0.0341753238311872	0.0307969513646745	ITGB1/CD4/OCLN/PTPRC/ICAM2/CD86/HLA-DPA1/HLA-DRA/CD99/HLA-DMA/CD2	11
Human Diseases	Immune disease	hsa05320	Autoimmune thyroid disease	6/215	53/8662	0.00189162309028712	0.0341753238311872	0.0307969513646745	PRF1/GZMB/CD86/HLA-DPA1/HLA-DRA/HLA-DMA	6
Human Diseases	Immune disease	hsa05340	Primary immunodeficiency	5/215	38/8662	0.00231574458321802	0.0392229238782552	0.0353455752175382	CD4/PTPRC/CD3E/CD19/ADA	5
Environmental Information Processing	Signaling molecules and interaction	hsa04061	Viral protein interaction with cytokine and cytokine receptor	8/215	100/8662	0.00332506563251687	0.0530054580242395	0.0477656487147934	CX3CR1/CCL5/IL10RA/IL2RB/PF4V1/CCR3/TNFRSF1B/CSF1R	8
