# Supplementary material for: Cell death-related signature genes: risk-predictive biomarkers and potential therapeutic targets in severe sepsis
Source: Front Med (Lausanne). 2025 May 30;12:1577203. doi: 10.3389/fmed.2025.1577203 (PMC12163320; doi:10.3389/fmed.2025.1577203)
Supplement: Supplementary file 5 [file Table_5.xlsx]

## Sheet: Sheet1
DEGs|Cell death
CX3CR1
PABPC1
CCL5
EXT1
FTH1
ITGB1
FYN
FEM1B
M6PR
LIPA
SGK1
CD4
PRF1
ATG9A
CD74
PTGDS
PIK3CG
PTPRC
CCS
PI3
NONO
KCNH2
GZMA
CDKN1A
CD3E
GZMB
CD247
MAFG
SNAP23
AP1S2
HSP90AA1
GNLY
TUBA1B
IL10RA
IL2RB
TGM2
MMD
SET
LAT
SSBP1
RUNX3
CD86
PEA15
DDX17
VDAC1
IL32
FKBP1B
STAT4
TMEM39B
HSPB1
PTGS2
CD19
CST3
ADA
SLC7A5
TMEM109
POLB
HNRNPU
STK11
ELOVL5
RPS27A
PRKAR1A
CCT8
CALM1
ETS1
NFE2L2
GATA1
RPL3
TNFRSF1B
HPRT1
TUBA1C
SLC2A1
FLNA
ALOX12
PINK1
RPL15
PFKFB3
B2M
CSF1R
CTSW
ACVR1
SORT1
PDLIM1
YWHAQ
CD99
CFD
CRIP1
KHDRBS1
CR2
SDCBP
CALR
PTGS1
RHOB
NPC2
PEBP1
PTGES3
PARK7
EIF4G2
UBE2E1
CTSS
RPL10A
CD2
SEC22B
CD27
TFRC
ERP29
RPS19
PRNP
